# Supplementary material for: 7-Chloro-4-[(7-chloro­quinolin-4-yl)sulfan­yl]quinoline dihydrate
Source: Acta Crystallogr Sect E Struct Rep Online. 2012 Mar 21;68(Pt 4):o1117. doi: 10.1107/S1600536812011087 (PMC3344064; doi:10.1107/S1600536812011087)
Supplement: Supplementary file 1 [file e-68-o1117-sup1.cif]

##############################################################################
#                                                                            #
# This CIF contains the data in a paper accepted for publication in          #
# Acta Crystallographica Section E. It conforms to the requirements of       #
# Notes for Authors for Acta Crystallographica Section E, and has been       #
# peer reviewed under the auspices of the IUCr Commission on Journals.       #
#                                                                            #
# Full details of the Crystallographic Information File format               #
# are given in the paper "The Crystallographic Information File (CIF):       #
# a New Standard Archive File for Crystallography" by S. R. Hall, F. H.      #
# Allen and I. D. Brown [Acta Cryst. (1991), A47, 655-685].                  #
#                                                                            #
# The current version of the core CIF dictionary is obtainable from          #
# ftp://ftp.iucr.org/pub/cif_core.dic.                                       #
#                                                                            #
# Software is freely available for graphical display of the structure(s)     #
# in this CIF. For information consult the CIF software page                 #
# http://www.iucr.org/resources/cif/software.                                #
#                                                                            #
# This file may be used for bona fide research purposes within the           #
# scientific community so long as proper attribution is given to the journal # 
# article from which it was obtained.                                        #
#                                                                            #
##############################################################################
data_global
_audit_creation_method     SHELXL-97
_journal_date_recd_electronic     2012-03-13
_journal_date_accepted     2012-03-13
_journal_name_full     'Acta Crystallographica, Section E'
_journal_year     2012
_journal_volume     68
_journal_issue      4
_journal_page_first     o1117
_journal_page_last     o1117
_journal_paper_category     QO
_journal_paper_doi     10.1107/S1600536812011087
_journal_coeditor_code     PK2399
_publ_contact_author_name     ' Edward RT Tiekink '
_publ_contact_author_address
;
Department of Chemistry, University of Malaya,
50603 Kuala Lumpur, Malaysia
;
_publ_contact_author_email
;
edward.tiekink@gmail.com
;
_publ_contact_author_fax     ' +60 3 7967 4193 '
_publ_contact_author_phone     ' +60 3 7967 6775 '
_publ_section_title
;
7-Chloro-4-[(7-chloroquinolin-4-yl)sulfanyl]quinoline dihydrate
;
loop_
    _publ_author_name
    _publ_author_footnote
    _publ_author_address
    'Wardell, James L.'
;
Additional correspondence author, e-mail: j.wardell@abdn.ac.uk.
;
;
Centro de Desenvolvimento Tecnol\'ogico em Sa\'ude (CDTS),
Funda\,c\~ao Oswaldo Cruz (FIOCRUZ), Casa Amarela,
Campus de Manguinhos, Av. Brasil 4365,
21040-900 Rio de Janeiro, RJ, Brazil
;
    'Tiekink, Edward R. T.' .
;
Department of Chemistry, University of Malaya,
50603 Kuala Lumpur, Malaysia
;
data_I
_audit_creation_method     SHELXL-97
_chemical_name_systematic
;
7-Chloro-4-[(7-chloroquinolin-4-yl)sulfanyl]quinoline dihydrate
;
_chemical_name_common     ?
_chemical_formula_moiety     'C18 H10 Cl2 N2 S, 2(H2 O)'
_chemical_formula_sum     'C18 H14 Cl2 N2 O2 S'
_chemical_formula_iupac     'C18 H10 Cl2 N2 S, 2H2 O'
_chemical_formula_weight     393.27
_chemical_melting_point     ?
_symmetry_cell_setting     monoclinic
_symmetry_space_group_name_H-M     'P 21/n'
_symmetry_space_group_name_Hall     '-P 2yn'
loop_
    _symmetry_equiv_pos_as_xyz
    'x, y, z'
    '-x+1/2, y+1/2, -z+1/2'
    '-x, -y, -z'
    'x-1/2, -y-1/2, z-1/2'
_cell_length_a     7.8228(2)
_cell_length_b     11.5596(3)
_cell_length_c     19.2421(13)
_cell_angle_alpha     90.00
_cell_angle_beta     97.384(7)
_cell_angle_gamma     90.00
_cell_volume     1725.60(13)
_cell_formula_units_Z     4
_cell_measurement_reflns_used     30445
_cell_measurement_theta_min     3.2
_cell_measurement_theta_max     27.5
_cell_measurement_temperature     120(2)
_exptl_crystal_description     chip
_exptl_crystal_colour     colourless
_exptl_crystal_size_max     0.07
_exptl_crystal_size_mid     0.07
_exptl_crystal_size_min     0.03
_exptl_crystal_density_diffrn     1.514
_exptl_crystal_density_meas     ?
_exptl_crystal_density_method     'not measured'
_exptl_crystal_F_000     808
_exptl_absorpt_coefficient_mu     0.512
_exptl_absorpt_correction_type     multi-scan
_exptl_absorpt_process_details
                                 '(<i>CrystalClear-SM Expert</i>; Rigaku, 2011)'
_exptl_absorpt_correction_T_min     0.930
_exptl_absorpt_correction_T_max     1.000
_diffrn_ambient_temperature     120(2)
_diffrn_radiation_type     'Mo K\a'
_diffrn_radiation_wavelength     0.71073
_diffrn_radiation_monochromator     'Confocal'
_diffrn_measurement_device_type
;
Rigaku Saturn724+
;
_diffrn_measurement_device
;
AFC12 (Right): Kappa 3 circle
;
_diffrn_measurement_method     'profile data from \w-scans'
_diffrn_detector_area_resol_mean     28.5714
_diffrn_reflns_number     36518
_diffrn_reflns_av_R_equivalents     0.0285
_diffrn_reflns_av_sigmaI/netI     0.0154
_diffrn_reflns_theta_min     3.16
_diffrn_reflns_theta_max     27.48
_diffrn_reflns_theta_full     27.48
_diffrn_measured_fraction_theta_max     0.999
_diffrn_measured_fraction_theta_full     0.999
_diffrn_reflns_limit_h_min     -10
_diffrn_reflns_limit_h_max     10
_diffrn_reflns_limit_k_min     -15
_diffrn_reflns_limit_k_max     15
_diffrn_reflns_limit_l_min     -24
_diffrn_reflns_limit_l_max     24
_diffrn_standards_decay_%     0
_refine_special_details
;
Refinement of <i>F</i>^2^ against ALL reflections. The weighted <i>R</i>-factor
<i>wR</i> and goodness of fit <i>S</i> are based on <i>F</i>^2^, conventional
<i>R</i>-factors <i>R</i> are based on <i>F</i>, with <i>F</i> set to zero for
negative <i>F</i>^2^. The threshold expression of <i>F</i>^2^ >
2\s(<i>F</i>^2^) is used only for calculating <i>R</i>-factors(gt) <i>etc</i>.
and is not relevant to the choice of reflections for refinement.
<i>R</i>-factors based on <i>F</i>^2^ are statistically about twice as large
as those based on <i>F</i>, and <i>R</i>- factors based on ALL data will be
even larger.
;
_reflns_number_total     3943
_reflns_number_gt     3512
_reflns_threshold_expression     I>2\s(I)
_refine_ls_structure_factor_coef     Fsqd
_refine_ls_matrix_type     full
_refine_ls_R_factor_all     0.0309
_refine_ls_R_factor_gt     0.0271
_refine_ls_wR_factor_gt     0.0738
_refine_ls_wR_factor_ref     0.0761
_refine_ls_goodness_of_fit_ref     1.037
_refine_ls_restrained_S_all     1.037
_refine_ls_number_reflns     3943
_refine_ls_number_parameters     238
_refine_ls_number_restraints     6
_refine_ls_hydrogen_treatment     mixed
_refine_ls_weighting_scheme     calc
_refine_ls_weighting_details
         'calc w=1/[\s^2^(Fo^2^)+(0.0467P)^2^+0.5608P] where P=(Fo^2^+2Fc^2^)/3'
_atom_sites_solution_hydrogens     geom
_atom_sites_solution_primary     direct
_atom_sites_solution_secondary     difmap
_refine_ls_shift/su_max     0.002
_refine_ls_shift/su_mean     0.000
_refine_diff_density_max     0.460
_refine_diff_density_min     -0.185
_refine_ls_extinction_method     none
_refine_ls_extinction_coef     ?
loop_
    _atom_type_symbol
    _atom_type_description
    _atom_type_scat_dispersion_real
    _atom_type_scat_dispersion_imag
    _atom_type_scat_source
    'C' 'C' 0.0033 0.0016
                         'International Tables Vol C Tables 4.2.6.8 and 6.1.1.4'
    'H' 'H' 0.0000 0.0000
                         'International Tables Vol C Tables 4.2.6.8 and 6.1.1.4'
    'Cl' 'Cl' 0.1484 0.1585
                         'International Tables Vol C Tables 4.2.6.8 and 6.1.1.4'
    'N' 'N' 0.0061 0.0033
                         'International Tables Vol C Tables 4.2.6.8 and 6.1.1.4'
    'O' 'O' 0.0106 0.0060
                         'International Tables Vol C Tables 4.2.6.8 and 6.1.1.4'
    'S' 'S' 0.1246 0.1234
                         'International Tables Vol C Tables 4.2.6.8 and 6.1.1.4'
_computing_data_collection
;
<i>CrystalClear-SM Expert</i> (Rigaku, 2011)
;
_computing_cell_refinement
;
<i>CrystalClear-SM Expert</i> (Rigaku, 2011)
;
_computing_data_reduction
;
<i>CrystalClear-SM Expert</i> (Rigaku, 2011)
;
_computing_structure_solution     'SHELXS97 (Sheldrick, 2008)'
_computing_structure_refinement     'SHELXL97 (Sheldrick, 2008)'
_computing_molecular_graphics
                      'ORTEP-3 (Farrugia, 1997) and DIAMOND (Brandenburg, 2006)'
_computing_publication_material     'publCIF (Westrip, 2010)'
loop_
    _atom_site_type_symbol
    _atom_site_label
    _atom_site_fract_x
    _atom_site_fract_y
    _atom_site_fract_z
    _atom_site_U_iso_or_equiv
    _atom_site_adp_type
    _atom_site_calc_flag
    _atom_site_refinement_flags
    _atom_site_occupancy
    _atom_site_symmetry_multiplicity
    _atom_site_disorder_assembly
    _atom_site_disorder_group
    Cl Cl1 0.85633(5) 1.32103(3) 0.808816(19) 0.03066(10) Uani d . 1 1 . .
    Cl Cl2 -0.32119(4) 0.87710(3) 1.034518(16) 0.02406(9) Uani d . 1 1 . .
    S S1 0.06139(4) 1.02020(3) 0.737790(16) 0.01827(9) Uani d . 1 1 . .
    N N1 0.52489(13) 1.07717(9) 0.61826(5) 0.0175(2) Uani d . 1 1 . .
    N N2 0.23604(14) 0.80256(9) 0.93354(5) 0.0177(2) Uani d . 1 1 . .
    C C1 0.39198(17) 1.01334(11) 0.59386(7) 0.0189(2) Uani d . 1 1 . .
    H H1 0.3906 0.9805 0.5485 0.023 Uiso calc R 1 1 . .
    C C2 0.25041(16) 0.99018(11) 0.63076(7) 0.0185(2) Uani d . 1 1 . .
    H H2 0.1584 0.9422 0.6108 0.022 Uiso calc R 1 1 . .
    C C3 0.24849(15) 1.03816(11) 0.69563(6) 0.0162(2) Uani d . 1 1 . .
    C C4 0.38920(15) 1.10900(10) 0.72461(6) 0.0153(2) Uani d . 1 1 . .
    C C5 0.40017(16) 1.16405(11) 0.79070(6) 0.0182(2) Uani d . 1 1 . .
    H H5 0.3077 1.1563 0.8179 0.022 Uiso calc R 1 1 . .
    C C6 0.54164(17) 1.22826(11) 0.81616(7) 0.0202(3) Uani d . 1 1 . .
    H H6 0.5484 1.2640 0.8609 0.024 Uiso calc R 1 1 . .
    C C7 0.67699(16) 1.24043(11) 0.77498(7) 0.0200(3) Uani d . 1 1 . .
    C C8 0.67128(16) 1.19187(11) 0.71010(7) 0.0185(2) Uani d . 1 1 . .
    H H8 0.7634 1.2031 0.6831 0.022 Uiso calc R 1 1 . .
    C C9 0.52619(16) 1.12451(10) 0.68348(6) 0.0156(2) Uani d . 1 1 . .
    C C10 0.13671(15) 0.93878(10) 0.81318(6) 0.0157(2) Uani d . 1 1 . .
    C C11 0.29263(16) 0.88236(11) 0.82280(6) 0.0175(2) Uani d . 1 1 . .
    H H11 0.3700 0.8880 0.7887 0.021 Uiso calc R 1 1 . .
    C C12 0.33593(16) 0.81603(11) 0.88393(7) 0.0180(2) Uani d . 1 1 . .
    H H12 0.4448 0.7784 0.8898 0.022 Uiso calc R 1 1 . .
    C C13 0.07979(15) 0.85759(10) 0.92474(6) 0.0158(2) Uani d . 1 1 . .
    C C14 -0.02935(16) 0.84226(11) 0.97723(6) 0.0181(2) Uani d . 1 1 . .
    H H14 0.0063 0.7951 1.0169 0.022 Uiso calc R 1 1 . .
    C C15 -0.18652(16) 0.89577(11) 0.97044(6) 0.0186(2) Uani d . 1 1 . .
    C C16 -0.24385(16) 0.96705(11) 0.91269(7) 0.0197(3) Uani d . 1 1 . .
    H H16 -0.3530 1.0041 0.9095 0.024 Uiso calc R 1 1 . .
    C C17 -0.14015(16) 0.98214(11) 0.86128(7) 0.0187(2) Uani d . 1 1 . .
    H H17 -0.1785 1.0297 0.8221 0.022 Uiso calc R 1 1 . .
    C C18 0.02362(15) 0.92796(10) 0.86552(6) 0.0158(2) Uani d . 1 1 . .
    O O1W 0.84280(13) 1.08318(9) 0.56043(6) 0.0273(2) Uani d D 1 1 . .
    H H1W 0.7463(16) 1.0890(16) 0.5755(10) 0.041 Uiso d D 1 1 . .
    H H2W 0.862(2) 1.0129(9) 0.5534(10) 0.041 Uiso d D 1 1 . .
    O O2W 0.41907(12) 0.64316(8) 1.02803(5) 0.02027(19) Uani d D 1 1 . .
    H H3W 0.3515(19) 0.6916(13) 1.0055(8) 0.030 Uiso d D 1 1 . .
    H H4W 0.5009(17) 0.6346(15) 1.0038(8) 0.030 Uiso d D 1 1 . .
loop_
    _atom_site_aniso_label
    _atom_site_aniso_U_11
    _atom_site_aniso_U_22
    _atom_site_aniso_U_33
    _atom_site_aniso_U_12
    _atom_site_aniso_U_13
    _atom_site_aniso_U_23
    Cl1 0.02726(18) 0.02886(19) 0.0343(2) -0.01172(13) -0.00194(14) -0.00641(14)
    Cl2 0.02222(16) 0.03008(18) 0.02149(16) -0.00523(12) 0.00896(12)
                                                                    -0.00083(12)
    S1 0.01414(15) 0.02233(16) 0.01838(16) 0.00074(11) 0.00224(11) 0.00574(11)
    N1 0.0181(5) 0.0184(5) 0.0162(5) 0.0031(4) 0.0028(4) 0.0020(4)
    N2 0.0176(5) 0.0164(5) 0.0184(5) -0.0002(4) -0.0002(4) 0.0014(4)
    C1 0.0206(6) 0.0213(6) 0.0146(5) 0.0025(5) 0.0017(4) -0.0001(5)
    C2 0.0175(6) 0.0192(6) 0.0179(6) -0.0017(5) -0.0014(5) 0.0005(5)
    C3 0.0156(5) 0.0166(6) 0.0166(6) 0.0013(4) 0.0024(4) 0.0042(4)
    C4 0.0164(5) 0.0134(5) 0.0159(5) 0.0015(4) 0.0017(4) 0.0028(4)
    C5 0.0215(6) 0.0171(6) 0.0163(6) 0.0009(5) 0.0034(5) 0.0012(5)
    C6 0.0262(6) 0.0163(6) 0.0176(6) 0.0006(5) 0.0008(5) -0.0004(5)
    C7 0.0189(6) 0.0151(6) 0.0244(6) -0.0022(5) -0.0028(5) 0.0009(5)
    C8 0.0172(6) 0.0165(6) 0.0219(6) 0.0005(5) 0.0026(5) 0.0038(5)
    C9 0.0171(5) 0.0141(5) 0.0154(5) 0.0025(4) 0.0014(4) 0.0029(4)
    C10 0.0168(5) 0.0136(5) 0.0163(5) -0.0020(4) 0.0002(4) 0.0003(4)
    C11 0.0162(6) 0.0187(6) 0.0180(6) -0.0006(5) 0.0033(4) 0.0000(5)
    C12 0.0157(6) 0.0169(6) 0.0209(6) 0.0009(4) 0.0007(4) 0.0002(5)
    C13 0.0165(6) 0.0139(5) 0.0166(6) -0.0027(4) 0.0007(4) -0.0018(4)
    C14 0.0210(6) 0.0163(6) 0.0165(6) -0.0040(5) 0.0011(5) 0.0001(4)
    C15 0.0195(6) 0.0196(6) 0.0177(6) -0.0060(5) 0.0056(5) -0.0033(5)
    C16 0.0165(6) 0.0198(6) 0.0228(6) 0.0000(5) 0.0027(5) -0.0020(5)
    C17 0.0177(6) 0.0180(6) 0.0201(6) 0.0003(5) 0.0019(5) 0.0017(5)
    C18 0.0159(5) 0.0146(6) 0.0166(6) -0.0021(4) 0.0012(4) -0.0016(4)
    O1W 0.0249(5) 0.0254(5) 0.0344(6) -0.0013(4) 0.0139(4) -0.0043(4)
    O2W 0.0209(5) 0.0223(5) 0.0178(4) 0.0023(4) 0.0029(3) 0.0030(4)
_geom_special_details
;
All s.u.'s (except the s.u. in the dihedral angle between two l.s. planes) are
estimated using the full covariance matrix. The cell s.u.'s are taken into
account individually in the estimation of s.u.'s in distances, angles and
torsion angles; correlations between s.u.'s in cell parameters are only used
when they are defined by crystal symmetry. An approximate (isotropic)
treatment of cell s.u.'s is used for estimating s.u.'s involving l.s. planes.
;
loop_
    _geom_bond_atom_site_label_1
    _geom_bond_atom_site_label_2
    _geom_bond_site_symmetry_2
    _geom_bond_distance
    _geom_bond_publ_flag
    Cl1 C7 . 1.7394(13) ?
    Cl2 C15 . 1.7351(12) ?
    S1 C10 . 1.7657(12) ?
    S1 C3 . 1.7745(13) ?
    N1 C1 . 1.3116(17) ?
    N1 C9 . 1.3680(16) ?
    N2 C12 . 1.3183(16) ?
    N2 C13 . 1.3690(16) ?
    C1 C2 . 1.4158(18) ?
    C1 H1 . 0.9500 ?
    C2 C3 . 1.3677(18) ?
    C2 H2 . 0.9500 ?
    C3 C4 . 1.4267(17) ?
    C4 C5 . 1.4148(17) ?
    C4 C9 . 1.4229(17) ?
    C5 C6 . 1.3697(18) ?
    C5 H5 . 0.9500 ?
    C6 C7 . 1.4087(19) ?
    C6 H6 . 0.9500 ?
    C7 C8 . 1.3643(19) ?
    C8 C9 . 1.4169(17) ?
    C8 H8 . 0.9500 ?
    C10 C11 . 1.3745(17) ?
    C10 C18 . 1.4289(17) ?
    C11 C12 . 1.4084(17) ?
    C11 H11 . 0.9500 ?
    C12 H12 . 0.9500 ?
    C13 C14 . 1.4150(17) ?
    C13 C18 . 1.4228(17) ?
    C14 C15 . 1.3675(18) ?
    C14 H14 . 0.9500 ?
    C15 C16 . 1.4097(18) ?
    C16 C17 . 1.3687(18) ?
    C16 H16 . 0.9500 ?
    C17 C18 . 1.4189(17) ?
    C17 H17 . 0.9500 ?
    O1W H1W . 0.846(9) ?
    O1W H2W . 0.841(9) ?
    O2W H3W . 0.850(9) ?
    O2W H4W . 0.844(9) ?
loop_
    _geom_angle_atom_site_label_1
    _geom_angle_atom_site_label_2
    _geom_angle_atom_site_label_3
    _geom_angle_site_symmetry_1
    _geom_angle_site_symmetry_3
    _geom_angle
    _geom_angle_publ_flag
    C10 S1 C3 . . 103.31(6) ?
    C1 N1 C9 . . 117.74(11) ?
    C12 N2 C13 . . 117.29(10) ?
    N1 C1 C2 . . 124.20(12) ?
    N1 C1 H1 . . 117.9 ?
    C2 C1 H1 . . 117.9 ?
    C3 C2 C1 . . 118.82(12) ?
    C3 C2 H2 . . 120.6 ?
    C1 C2 H2 . . 120.6 ?
    C2 C3 C4 . . 119.41(11) ?
    C2 C3 S1 . . 118.44(10) ?
    C4 C3 S1 . . 121.92(9) ?
    C5 C4 C9 . . 118.70(11) ?
    C5 C4 C3 . . 124.34(11) ?
    C9 C4 C3 . . 116.96(11) ?
    C6 C5 C4 . . 121.20(12) ?
    C6 C5 H5 . . 119.4 ?
    C4 C5 H5 . . 119.4 ?
    C5 C6 C7 . . 118.95(12) ?
    C5 C6 H6 . . 120.5 ?
    C7 C6 H6 . . 120.5 ?
    C8 C7 C6 . . 122.35(12) ?
    C8 C7 Cl1 . . 119.53(10) ?
    C6 C7 Cl1 . . 118.12(10) ?
    C7 C8 C9 . . 119.17(11) ?
    C7 C8 H8 . . 120.4 ?
    C9 C8 H8 . . 120.4 ?
    N1 C9 C8 . . 117.56(11) ?
    N1 C9 C4 . . 122.86(11) ?
    C8 C9 C4 . . 119.59(11) ?
    C11 C10 C18 . . 118.85(11) ?
    C11 C10 S1 . . 124.08(10) ?
    C18 C10 S1 . . 117.02(9) ?
    C10 C11 C12 . . 119.00(11) ?
    C10 C11 H11 . . 120.5 ?
    C12 C11 H11 . . 120.5 ?
    N2 C12 C11 . . 124.59(11) ?
    N2 C12 H12 . . 117.7 ?
    C11 C12 H12 . . 117.7 ?
    N2 C13 C14 . . 117.68(11) ?
    N2 C13 C18 . . 122.93(11) ?
    C14 C13 C18 . . 119.39(11) ?
    C15 C14 C13 . . 119.52(11) ?
    C15 C14 H14 . . 120.2 ?
    C13 C14 H14 . . 120.2 ?
    C14 C15 C16 . . 122.06(11) ?
    C14 C15 Cl2 . . 119.77(10) ?
    C16 C15 Cl2 . . 118.18(10) ?
    C17 C16 C15 . . 119.09(12) ?
    C17 C16 H16 . . 120.5 ?
    C15 C16 H16 . . 120.5 ?
    C16 C17 C18 . . 121.12(12) ?
    C16 C17 H17 . . 119.4 ?
    C18 C17 H17 . . 119.4 ?
    C17 C18 C13 . . 118.82(11) ?
    C17 C18 C10 . . 123.85(11) ?
    C13 C18 C10 . . 117.33(11) ?
    H1W O1W H2W . . 108.5(17) ?
    H3W O2W H4W . . 105.2(15) ?
loop_
    _geom_torsion_atom_site_label_1
    _geom_torsion_atom_site_label_2
    _geom_torsion_atom_site_label_3
    _geom_torsion_atom_site_label_4
    _geom_torsion_site_symmetry_1
    _geom_torsion_site_symmetry_2
    _geom_torsion_site_symmetry_3
    _geom_torsion_site_symmetry_4
    _geom_torsion
    _geom_torsion_publ_flag
    C9 N1 C1 C2 . . . . -0.18(19) ?
    N1 C1 C2 C3 . . . . 1.1(2) ?
    C1 C2 C3 C4 . . . . -0.61(18) ?
    C1 C2 C3 S1 . . . . 174.00(9) ?
    C10 S1 C3 C2 . . . . 116.54(10) ?
    C10 S1 C3 C4 . . . . -68.99(11) ?
    C2 C3 C4 C5 . . . . 179.25(12) ?
    S1 C3 C4 C5 . . . . 4.83(17) ?
    C2 C3 C4 C9 . . . . -0.62(17) ?
    S1 C3 C4 C9 . . . . -175.03(9) ?
    C9 C4 C5 C6 . . . . -2.04(18) ?
    C3 C4 C5 C6 . . . . 178.10(12) ?
    C4 C5 C6 C7 . . . . 0.84(19) ?
    C5 C6 C7 C8 . . . . 0.96(19) ?
    C5 C6 C7 Cl1 . . . . -179.30(10) ?
    C6 C7 C8 C9 . . . . -1.46(19) ?
    Cl1 C7 C8 C9 . . . . 178.80(9) ?
    C1 N1 C9 C8 . . . . 179.02(11) ?
    C1 N1 C9 C4 . . . . -1.18(17) ?
    C7 C8 C9 N1 . . . . 180.00(11) ?
    C7 C8 C9 C4 . . . . 0.20(18) ?
    C5 C4 C9 N1 . . . . -178.29(11) ?
    C3 C4 C9 N1 . . . . 1.58(17) ?
    C5 C4 C9 C8 . . . . 1.50(17) ?
    C3 C4 C9 C8 . . . . -178.63(11) ?
    C3 S1 C10 C11 . . . . -14.13(12) ?
    C3 S1 C10 C18 . . . . 168.56(9) ?
    C18 C10 C11 C12 . . . . -0.14(18) ?
    S1 C10 C11 C12 . . . . -177.40(9) ?
    C13 N2 C12 C11 . . . . -0.28(18) ?
    C10 C11 C12 N2 . . . . 0.63(19) ?
    C12 N2 C13 C14 . . . . 179.10(11) ?
    C12 N2 C13 C18 . . . . -0.54(17) ?
    N2 C13 C14 C15 . . . . 179.97(11) ?
    C18 C13 C14 C15 . . . . -0.37(18) ?
    C13 C14 C15 C16 . . . . -0.46(19) ?
    C13 C14 C15 Cl2 . . . . 179.87(9) ?
    C14 C15 C16 C17 . . . . 0.85(19) ?
    Cl2 C15 C16 C17 . . . . -179.47(10) ?
    C15 C16 C17 C18 . . . . -0.39(19) ?
    C16 C17 C18 C13 . . . . -0.41(18) ?
    C16 C17 C18 C10 . . . . 179.01(12) ?
    N2 C13 C18 C17 . . . . -179.57(11) ?
    C14 C13 C18 C17 . . . . 0.80(17) ?
    N2 C13 C18 C10 . . . . 0.97(17) ?
    C14 C13 C18 C10 . . . . -178.66(11) ?
    C11 C10 C18 C17 . . . . 179.98(12) ?
    S1 C10 C18 C17 . . . . -2.57(16) ?
    C11 C10 C18 C13 . . . . -0.59(17) ?
    S1 C10 C18 C13 . . . . 176.86(9) ?
loop_
    _geom_hbond_atom_site_label_D
    _geom_hbond_atom_site_label_H
    _geom_hbond_atom_site_label_A
    _geom_hbond_site_symmetry_A
    _geom_hbond_distance_DH
    _geom_hbond_distance_HA
    _geom_hbond_distance_DA
    _geom_hbond_angle_DHA
    O1W H1W N1 . 0.845(14) 2.015(14) 2.8530(15) 170.7(17)
    O1W H2W O2W 4_675 0.840(11) 1.936(12) 2.7723(14) 173.4(17)
    O2W H3W N2 . 0.850(15) 2.014(15) 2.8429(14) 164.8(14)
    O2W H4W O1W 2_646 0.845(14) 1.940(15) 2.7683(14) 166.3(16)
