# Supplementary material for: 7-Chloro-4-[(7-chloro­quinolin-4-yl)sulfan­yl]quinoline dihydrate
Source: Acta Crystallogr Sect E Struct Rep Online. 2012 Mar 21;68(Pt 4):o1117. doi: 10.1107/S1600536812011087 (PMC3344064; doi:10.1107/S1600536812011087)
Supplement: Supplementary file 2 [file e-68-o1117-Isup2.hkl]

#
# h,k,l, Fc-squared, Fo-squared, sigma(Fo-squared) and status flag
#
data_I
_shelx_title ' 2011ncs0303a'
_shelx_refln_list_code          4
_shelx_F_calc_maximum      300.45
_exptl_crystal_F_000       808.00
_reflns_d_resolution_high  0.7700
 
loop_
 _symmetry_equiv_pos_as_xyz
 'x, y, z'
 '-x+1/2, y+1/2, -z+1/2'
 '-x, -y, -z'
 'x-1/2, -y-1/2, z-1/2'
 
_cell_length_a     7.8228
_cell_length_b    11.5596
_cell_length_c    19.2421
_cell_angle_alpha  90.000
_cell_angle_beta   97.384
_cell_angle_gamma  90.000
 
_shelx_F_squared_multiplier     1.000
 
loop_
 _refln_index_h
 _refln_index_k
 _refln_index_l
 _refln_F_squared_calc
 _refln_F_squared_meas
 _refln_F_squared_sigma
 _refln_observed_status
   2   0   0     1514.53     1702.07     28.57 o
   4   0   0     1222.54     1115.43     17.30 o
   6   0   0      485.81      460.70     12.07 o
   8   0   0      195.90      208.32      9.85 o
  10   0   0      813.89      800.76     14.64 o
   1   1   0     1326.01     1409.35     13.23 o
   2   1   0     1205.65     1159.71      8.85 o
   3   1   0     1651.77     1613.99     11.80 o
   4   1   0     1315.84     1188.63     16.08 o
   5   1   0      536.05      522.49      7.50 o
   6   1   0     1814.01     1773.71     21.02 o
   7   1   0      643.16      660.32      9.78 o
   8   1   0       26.62       25.63      3.93 o
   9   1   0      246.90      238.06      6.28 o
  10   1   0       13.55        7.49      3.12 o
   0   2   0     4678.44     4785.64     62.41 o
   1   2   0     3050.07     3142.30     17.75 o
   2   2   0       77.93       81.04      2.58 o
   3   2   0      868.47      802.55      6.35 o
   4   2   0      387.88      347.36      4.85 o
   5   2   0      789.47      761.95      7.35 o
   6   2   0     1253.40     1241.34     12.88 o
   7   2   0        9.18       10.86      3.58 o
   8   2   0        9.58        7.65      3.62 o
   9   2   0      210.44      193.17      6.47 o
   1   3   0     8820.96     9248.21     56.95 o
   2   3   0     3078.46     3216.92     18.60 o
   3   3   0     7911.03     8392.14     56.59 o
   4   3   0     1688.04     1596.44     12.96 o
   5   3   0      281.74      287.99      4.96 o
   6   3   0      239.78      223.73      5.19 o
   7   3   0      282.62      279.98      6.59 o
   8   3   0      294.39      286.40      7.17 o
   9   3   0      931.48      955.03     13.54 o
   0   4   0     2428.67     2555.43     32.41 o
   1   4   0       43.78       80.83      2.15 o
   2   4   0        1.63        1.36      1.15 o
   3   4   0     2331.38     2626.82     17.61 o
   4   4   0      553.47      544.66      6.35 o
   5   4   0     1599.36     1542.34     13.74 o
   6   4   0     2160.21     2130.10     22.22 o
   7   4   0       36.73       38.29      4.01 o
   8   4   0      218.70      225.01      6.10 o
   9   4   0      385.60      429.64      8.15 o
   1   5   0       17.01        9.17      0.94 o
   2   5   0     1781.47     1818.81     12.31 o
   3   5   0     1707.35     1814.84     14.16 o
   4   5   0       51.42       50.27      3.55 o
   5   5   0      269.96      254.98      4.83 o
   6   5   0       68.09       68.98      4.04 o
   7   5   0     1113.43     1023.57     12.19 o
   8   5   0        1.87        4.35      3.50 o
   9   5   0        0.68        5.46      3.82 o
   0   6   0     4427.81     4375.74     53.89 o
   1   6   0      991.95      983.47      7.87 o
   2   6   0        6.22       16.86      2.14 o
   3   6   0      275.07      248.10      4.20 o
   4   6   0      655.08      676.97      7.60 o
   5   6   0     1099.48     1135.95     12.20 o
   6   6   0      983.27      921.86     10.70 o
   7   6   0      684.96      634.87     10.08 o
   8   6   0        1.99        5.53      3.44 o
   9   6   0      144.29      144.38      5.41 o
   1   7   0      546.32      537.70      6.38 o
   2   7   0        6.07        5.85      2.33 o
   3   7   0     1865.64     1863.44     16.99 o
   4   7   0       95.06       88.80      3.76 o
   5   7   0      550.48      538.75      7.67 o
   6   7   0      234.30      257.64      5.96 o
   7   7   0      297.63      295.89      6.50 o
   8   7   0       17.10       10.13      3.77 o
   0   8   0      546.94      567.48      7.76 o
   1   8   0     2789.05     2826.76     23.30 o
   2   8   0       37.64       42.48      3.04 o
   3   8   0      757.56      725.08      8.81 o
   4   8   0       66.58       63.56      3.82 o
   5   8   0      799.83      782.00     10.04 o
   6   8   0      258.26      252.83      5.59 o
   7   8   0      118.79      127.92      6.19 o
   8   8   0     1174.04     1134.74     15.28 o
   1   9   0      170.87      186.18      5.14 o
   2   9   0      967.16      965.54     11.04 o
   3   9   0       19.77       22.79      3.76 o
   4   9   0      737.56      711.08      9.44 o
   5   9   0      183.09      198.28      6.13 o
   6   9   0        5.84       -0.20      3.58 o
   7   9   0        7.12        8.60      3.28 o
   8   9   0       45.34       38.79      4.11 o
   0  10   0      364.85      344.51     11.75 o
   1  10   0      855.95      878.75     12.00 o
   2  10   0      379.05      380.66      6.95 o
   3  10   0       79.87       80.76      4.59 o
   4  10   0       70.59       60.31      4.79 o
   5  10   0       42.60       53.92      3.88 o
   6  10   0       65.77       71.79      4.94 o
   7  10   0      131.10      131.34      6.27 o
   1  11   0      132.06      135.49      3.88 o
   2  11   0      287.62      282.80      7.24 o
   3  11   0      119.21      109.86      5.36 o
   4  11   0      124.67      129.26      6.04 o
   5  11   0      701.42      684.25     11.99 o
   6  11   0       43.98       48.79      5.15 o
   0  12   0        0.24       -0.81      5.36 o
   1  12   0      584.21      578.03     10.23 o
   2  12   0      351.27      364.48      8.17 o
   3  12   0     1377.52     1387.73     19.09 o
   4  12   0      200.68      186.95      8.15 o
   5  12   0        5.72        3.47      4.44 o
   6  12   0       86.90       78.55      6.11 o
   1  13   0      410.16      407.04      8.78 o
   2  13   0       82.13       82.19      5.74 o
   3  13   0      356.45      390.72     15.36 o
   4  13   0        0.06        0.24      3.54 o
   5  13   0        9.08        7.38      5.07 o
   0  14   0      232.44      239.99     11.79 o
   1  14   0       67.39       64.76      5.09 o
   2  14   0      603.56      599.55     12.17 o
   3  14   0      252.87      246.23      7.90 o
  -9   0   1     2170.85     2232.84     32.65 o
  -7   0   1     1488.96     1470.97     29.72 o
  -5   0   1     4941.59     4957.25     74.99 o
  -3   0   1     2340.71     2406.43     47.11 o
   3   0   1     5639.26     5813.69     58.42 o
   5   0   1     2464.29     2501.84     34.12 o
   7   0   1      186.12      206.25     19.83 o
   9   0   1        1.60        0.38      3.87 o
 -10   1   1       47.61       39.20      3.68 o
  -9   1   1       48.42       53.73      4.77 o
  -8   1   1     1312.57     1349.06     17.00 o
  -7   1   1     1670.11     1635.52     19.06 o
  -6   1   1       34.59       27.54      3.40 o
  -5   1   1      783.41      786.44     10.55 o
  -4   1   1     1682.80     1720.21     18.79 o
  -3   1   1     3008.86     2996.24     19.30 o
  -2   1   1     3518.83     3672.83     23.04 o
  -1   1   1     4799.72     4928.71     39.87 o
   1   1   1     2986.30     3114.59     35.20 o
   2   1   1      662.74      659.75      6.77 o
   3   1   1        9.94       15.14      2.34 o
   4   1   1     3732.50     3940.46     35.57 o
   5   1   1       50.88       61.71      2.65 o
   6   1   1     2240.69     2163.24     25.29 o
   7   1   1      192.42      173.44      6.06 o
   8   1   1       40.52       38.05      4.05 o
   9   1   1        4.14        5.31      3.65 o
 -10   2   1      362.93      364.32      7.25 o
  -9   2   1        2.05        1.19      3.06 o
  -8   2   1       11.35        8.12      3.57 o
  -7   2   1      142.58      146.44      5.34 o
  -6   2   1      868.39      853.28     10.80 o
  -5   2   1      596.48      561.23      7.04 o
  -4   2   1        2.75       21.54      2.79 o
  -3   2   1     1442.86     1541.42     10.12 o
  -2   2   1      173.00      202.17      3.09 o
  -1   2   1     2654.77     2750.69     16.82 o
   0   2   1       29.09       45.18      2.77 o
   1   2   1    13379.98    14384.17     89.00 o
   2   2   1     3854.92     4058.82     24.81 o
   3   2   1     2599.78     2655.14     17.38 o
   4   2   1     1211.33     1314.60     12.20 o
   5   2   1      223.46      218.88      4.86 o
   6   2   1       61.88       60.93      3.47 o
   7   2   1      174.36      149.45      5.33 o
   8   2   1      281.67      252.90      6.42 o
   9   2   1       80.25       78.07      5.49 o
  -9   3   1      113.37      123.77      5.09 o
  -8   3   1      989.25     1032.37     13.99 o
  -7   3   1        9.90        8.81      3.89 o
  -6   3   1     1218.72     1176.31     13.15 o
  -5   3   1      110.18      100.05      4.34 o
  -4   3   1     3759.78     3948.17     29.30 o
  -3   3   1      895.15     1055.50      7.84 o
  -2   3   1     1005.08     1051.75      7.07 o
  -1   3   1     2648.63     2667.19     16.64 o
   0   3   1     5389.67     5666.84     67.47 o
   1   3   1    12480.33    13744.11     88.07 o
   2   3   1      516.04      543.92      4.62 o
   3   3   1      240.56      211.92      3.75 o
   4   3   1      426.02      389.06      5.72 o
   5   3   1      803.05      736.52      9.14 o
   6   3   1      700.21      651.11      7.78 o
   7   3   1     2563.71     2469.59     25.61 o
   8   3   1       12.12       19.84      3.86 o
   9   3   1      345.15      352.94      7.56 o
  -9   4   1      125.19      133.74      5.53 o
  -8   4   1      431.29      431.15      8.00 o
  -7   4   1       11.27        9.55      3.74 o
  -6   4   1       26.37       15.67      3.14 o
  -5   4   1     1034.93     1012.42      9.83 o
  -4   4   1      620.01      610.93      6.49 o
  -3   4   1     5744.38     5815.61     39.33 o
  -2   4   1      121.87      108.61      2.04 o
  -1   4   1      767.50      772.94      5.97 o
   0   4   1     2325.21     2198.51     16.06 o
   1   4   1       15.28       36.75      1.68 o
   2   4   1       14.92       11.12      1.43 o
   3   4   1     1934.98     2283.46     17.29 o
   4   4   1        6.62        0.33      1.92 o
   5   4   1     1666.83     1646.73     14.32 o
   6   4   1        1.47        0.58      2.55 o
   7   4   1        4.43        3.72      3.24 o
   8   4   1      550.86      546.05      9.26 o
   9   4   1       48.71       42.65      4.10 o
  -9   5   1        3.64        4.30      3.53 o
  -8   5   1      181.72      192.79      5.46 o
  -7   5   1     2706.16     2632.77     29.73 o
  -6   5   1      330.50      297.38      6.47 o
  -5   5   1      230.75      240.74      4.89 o
  -4   5   1      637.67      645.25      7.40 o
  -3   5   1     1595.84     1627.99     12.21 o
  -2   5   1     1052.88     1075.64      7.95 o
  -1   5   1       61.54       48.56      1.92 o
   0   5   1      216.14      185.66      3.70 o
   1   5   1      112.11      127.71      2.08 o
   2   5   1     5834.57     6002.33     42.89 o
   3   5   1      355.23      397.83      4.51 o
   4   5   1       97.21       85.18      3.06 o
   5   5   1      448.01      440.92      6.12 o
   6   5   1       18.68       18.88      3.29 o
   7   5   1       80.48       90.07      4.74 o
   8   5   1      231.36      226.81      7.48 o
   9   5   1       11.54        4.52      3.48 o
  -9   6   1      191.37      171.97      5.58 o
  -8   6   1      580.07      577.91      9.18 o
  -7   6   1       25.43       39.12      3.91 o
  -6   6   1      448.74      372.29      6.49 o
  -5   6   1     2475.46     2446.52     23.73 o
  -4   6   1      131.21      134.83      3.50 o
  -3   6   1     1110.35     1082.79     10.03 o
  -2   6   1     2818.28     2644.22     21.64 o
  -1   6   1       30.84       23.11      1.48 o
   0   6   1        1.08        0.88      1.59 o
   1   6   1      119.35      143.53      2.80 o
   2   6   1      949.90     1015.96      9.96 o
   3   6   1      167.18      170.36      4.41 o
   4   6   1      731.75      715.58      8.69 o
   5   6   1     1703.93     1586.43     19.07 o
   6   6   1      284.64      270.87      5.61 o
   7   6   1      208.98      199.81      5.54 o
   8   6   1     1159.35     1266.71     16.32 o
   9   6   1      304.82      301.90      8.21 o
  -8   7   1       82.21       83.05      4.41 o
  -7   7   1      197.99      199.38      5.85 o
  -6   7   1      219.98      235.83      5.64 o
  -5   7   1      519.30      530.75      8.05 o
  -4   7   1      698.08      693.27      8.55 o
  -3   7   1       19.40       11.66      3.07 o
  -2   7   1       75.16      109.23      3.31 o
  -1   7   1       59.77       71.12      2.27 o
   0   7   1      119.81      118.98      3.29 o
   1   7   1     7510.94     7495.66     63.69 o
   2   7   1      761.93      790.35      8.69 o
   3   7   1       30.56       37.11      2.85 o
   4   7   1       41.69       41.90      3.64 o
   5   7   1      850.63      847.33     10.40 o
   6   7   1     1060.37     1057.98     12.03 o
   7   7   1      476.78      469.53      8.89 o
   8   7   1      169.68      162.69      5.52 o
  -8   8   1        0.05        3.29      3.52 o
  -7   8   1       14.42       12.45      3.28 o
  -6   8   1      713.91      731.68      9.96 o
  -5   8   1      253.91      250.93      5.96 o
  -4   8   1       77.10       89.65      4.24 o
  -3   8   1        0.31       -0.56      3.08 o
  -2   8   1       14.21       10.72      2.63 o
  -1   8   1     2047.09     2020.38     18.18 o
   0   8   1       17.01       22.04      1.93 o
   1   8   1       18.28       19.68      1.71 o
   2   8   1      503.28      458.45      6.20 o
   3   8   1      678.27      640.12      8.33 o
   4   8   1      194.30      183.56      4.27 o
   5   8   1      684.99      678.83      8.99 o
   6   8   1      633.01      647.62      8.61 o
   7   8   1        3.31        1.80      3.14 o
   8   8   1      523.87      514.02      9.06 o
  -8   9   1      124.23      132.14      4.94 o
  -7   9   1      300.27      322.42      7.24 o
  -6   9   1        3.93        3.25      2.85 o
  -5   9   1        1.39        5.27      3.10 o
  -4   9   1     1264.93     1251.02     14.38 o
  -3   9   1       19.40       24.20      3.98 o
  -2   9   1        1.26        2.42      2.38 o
  -1   9   1      310.12      282.50      5.37 o
   0   9   1      264.20      228.75      3.47 o
   1   9   1      148.42      144.91      4.83 o
   2   9   1     1648.02     1672.48     17.98 o
   3   9   1     2666.13     2651.02     29.29 o
   4   9   1      325.78      311.77      6.15 o
   5   9   1       92.83       98.84      4.43 o
   6   9   1     1466.63     1450.60     16.08 o
   7   9   1      590.29      596.12      9.19 o
   8   9   1      355.36      360.37     14.41 o
  -7  10   1       96.10       94.94      5.02 o
  -6  10   1       19.11       21.02      3.66 o
  -5  10   1      265.74      253.29      7.96 o
  -4  10   1       70.09       71.98      5.18 o
  -3  10   1        2.64       -2.46      3.37 o
  -2  10   1        4.19        4.40      3.04 o
  -1  10   1        0.64        1.20      2.40 o
   0  10   1     2459.42     2455.38     23.89 o
   1  10   1        6.54        5.68      2.10 o
   2  10   1     1508.10     1535.16     17.56 o
   3  10   1       70.25       74.72      5.12 o
   4  10   1      846.18      848.84     12.38 o
   5  10   1       72.03       79.87      4.68 o
   6  10   1       57.30       57.26      5.10 o
   7  10   1        1.89        7.43      3.76 o
  -6  11   1       10.66       15.24      4.41 o
  -5  11   1      279.22      282.67      7.55 o
  -4  11   1      188.40      179.86      6.02 o
  -3  11   1      161.36      171.53      6.06 o
  -2  11   1        2.86        3.26      2.58 o
  -1  11   1     1240.52     1233.69     14.26 o
   0  11   1      503.89      528.94      8.71 o
   1  11   1       43.67       44.34      3.91 o
   2  11   1      138.62      139.11      5.29 o
   3  11   1      366.66      362.37      7.26 o
   4  11   1        2.62        3.46      3.68 o
   5  11   1       69.60       69.05      5.40 o
   6  11   1       75.92       84.28      5.72 o
  -6  12   1      427.43      417.66     11.07 o
  -5  12   1        0.33       -1.29      4.13 o
  -4  12   1        0.48        3.35      4.31 o
  -3  12   1      159.52      169.10      6.75 o
  -2  12   1     1734.04     1750.61     23.00 o
  -1  12   1      750.97      777.97     13.31 o
   0  12   1       26.10       28.82      4.60 o
   1  12   1       16.85       20.13      4.30 o
   2  12   1        0.73        5.63      3.79 o
   3  12   1        1.82        2.02      3.69 o
   4  12   1        2.29        3.58      3.52 o
   5  12   1      544.17      547.63     11.37 o
  -5  13   1      114.69      100.45      6.92 o
  -4  13   1        3.69        8.51      4.65 o
  -3  13   1        7.85        8.85      4.17 o
  -2  13   1      468.44      496.09     11.25 o
  -1  13   1      612.22      612.00     10.68 o
   0  13   1      308.67      328.11      9.19 o
   1  13   1      400.90      413.52      8.66 o
   2  13   1      537.31      505.08      9.87 o
   3  13   1        0.04       -1.11      4.00 o
   4  13   1        5.91       -0.53      4.11 o
  -3  14   1       48.99       47.07      5.74 o
  -2  14   1      787.80      821.95     14.34 o
  -1  14   1        4.89        8.54      4.22 o
   0  14   1      346.17      361.97      9.53 o
   1  14   1      105.34       99.10      5.66 o
   2  14   1       24.99       16.30      3.86 o
   3  14   1       44.37       46.60      5.22 o
   0  15   1        0.28       -7.60      7.60 o
 -10   0   2      296.32      303.59     13.93 o
  -8   0   2      205.86      215.29      7.45 o
  -6   0   2      758.68      723.16     16.23 o
  -4   0   2      639.34      641.26     13.02 o
  -2   0   2       10.93        3.53      3.04 o
   2   0   2     7174.20     7665.80     98.67 o
   4   0   2     5042.73     5766.09     88.90 o
   6   0   2       84.54       66.07      4.09 o
   8   0   2      873.38      897.01     19.29 o
 -10   1   2      210.02      212.23      5.86 o
  -9   1   2      617.46      617.86      8.97 o
  -8   1   2       74.68       77.19      4.41 o
  -7   1   2      306.40      319.47      7.06 o
  -6   1   2      885.92      854.11     11.19 o
  -5   1   2      464.53      457.66      7.05 o
  -4   1   2        9.69        9.35      2.20 o
  -3   1   2     2604.91     2869.98     19.04 o
  -2   1   2      248.32      250.34      3.80 o
  -1   1   2        2.77        1.54      2.00 o
   1   1   2      332.88      350.50      4.46 o
   2   1   2        0.26        0.67      1.91 o
   3   1   2      259.30      292.26      4.04 o
   4   1   2     4661.13     4878.43     49.71 o
   5   1   2      419.05      344.77      6.18 o
   6   1   2     1669.31     1633.26     18.36 o
   7   1   2     2682.58     2722.03     31.69 o
   8   1   2        3.86        7.40      4.15 o
   9   1   2      373.99      375.36      7.64 o
 -10   2   2       98.46      102.41      4.69 o
  -9   2   2       59.72       58.52      3.84 o
  -8   2   2       31.84       32.18      3.77 o
  -7   2   2      895.12      900.11     12.16 o
  -6   2   2     4270.56     4233.37     44.99 o
  -5   2   2       13.15       12.89      2.70 o
  -4   2   2      304.04      362.67      4.88 o
  -3   2   2      620.61      547.77      5.06 o
  -2   2   2     5692.31     5756.43     34.46 o
  -1   2   2       10.43       10.24      1.75 o
   0   2   2        5.87        9.96      2.30 o
   1   2   2     3198.39     3267.31     20.71 o
   2   2   2       82.05       80.68      2.52 o
   3   2   2     4850.24     5013.68     31.53 o
   4   2   2     2154.73     2209.30     18.58 o
   5   2   2        1.85        2.98      2.79 o
   6   2   2      165.14      166.62      4.31 o
   7   2   2     2266.79     2243.81     23.79 o
   8   2   2      343.01      328.23      6.96 o
   9   2   2      477.11      499.60      8.78 o
  -9   3   2      308.27      302.62      7.12 o
  -8   3   2      405.49      393.21      7.83 o
  -7   3   2        3.84        5.41      3.34 o
  -6   3   2      194.05      179.52      4.77 o
  -5   3   2      613.07      625.19      7.84 o
  -4   3   2        1.29        0.18      1.91 o
  -3   3   2       25.87       19.92      1.80 o
  -2   3   2     2465.00     2436.79     15.14 o
  -1   3   2        8.69       10.22      1.62 o
   0   3   2    13418.62    14485.33    114.30 o
   1   3   2    90273.16   100191.50   1295.38 o
   2   3   2      751.52      996.99      6.75 o
   3   3   2        4.16        1.43      2.19 o
   4   3   2      334.82      317.82      5.04 o
   5   3   2     1513.54     1475.14     13.22 o
   6   3   2        0.07        2.24      2.86 o
   7   3   2      411.62      376.74      7.67 o
   8   3   2       24.01       16.06      3.81 o
   9   3   2        1.67        2.73      3.31 o
  -9   4   2      361.86      356.35      7.54 o
  -8   4   2     1529.04     1552.41     18.88 o
  -7   4   2      348.86      334.02      6.75 o
  -6   4   2      582.14      537.16      8.43 o
  -5   4   2     1380.57     1303.49     12.42 o
  -4   4   2      468.94      501.14      5.57 o
  -3   4   2        6.30        1.63      1.82 o
  -2   4   2      672.50      635.64      4.60 o
  -1   4   2      490.22      491.54      4.28 o
   0   4   2    11725.76    11989.53     85.20 o
   1   4   2       15.56       14.44      1.67 o
   2   4   2      173.25      176.79      2.71 o
   3   4   2      587.11      634.72      6.59 o
   4   4   2      437.48      481.38      6.19 o
   5   4   2      482.49      435.89      6.39 o
   6   4   2       73.60       76.08      3.87 o
   7   4   2      197.39      211.25      6.06 o
   8   4   2     2631.13     2670.80     30.49 o
   9   4   2        0.29       -0.88      2.80 o
  -9   5   2       35.78       33.85      4.81 o
  -8   5   2      288.20      298.70      6.64 o
  -7   5   2     1187.50     1239.53     15.86 o
  -6   5   2       40.69       33.36      3.65 o
  -5   5   2     2165.03     2151.72     18.71 o
  -4   5   2      624.74      642.89      7.22 o
  -3   5   2      740.13      603.82      5.53 o
  -2   5   2     1022.98      968.81      7.90 o
  -1   5   2       93.29      101.17      1.92 o
   0   5   2     2955.06     3029.13     19.24 o
   1   5   2     1606.82     1723.99     12.87 o
   2   5   2     2858.89     2990.58     20.42 o
   3   5   2     1674.79     1690.92     13.83 o
   4   5   2     2274.03     2178.99     18.32 o
   5   5   2       14.89       12.81      2.67 o
   6   5   2       58.88       66.21      3.98 o
   7   5   2      332.28      320.97      6.03 o
   8   5   2       73.36       67.51      4.76 o
   9   5   2       30.00       29.27      3.84 o
  -9   6   2       38.63       36.13      4.80 o
  -8   6   2     1077.91     1085.18     14.14 o
  -7   6   2      599.11      622.02      9.58 o
  -6   6   2      380.49      360.26      6.52 o
  -5   6   2       65.82       73.92      4.28 o
  -4   6   2        3.18        1.18      2.18 o
  -3   6   2      180.85      132.43      3.17 o
  -2   6   2     2519.25     2654.75     22.61 o
  -1   6   2     4744.22     4828.25     36.60 o
   0   6   2      667.10      640.23      5.88 o
   1   6   2     1286.16     1223.53     10.68 o
   2   6   2      963.84      922.11     11.78 o
   3   6   2        6.40       13.46      1.45 o
   4   6   2     1477.66     1452.94     13.73 o
   5   6   2      294.20      294.47      5.24 o
   6   6   2       12.61       16.23      3.13 o
   7   6   2      274.26      282.71      5.89 o
   8   6   2      164.73      173.38      5.64 o
   9   6   2      270.09      253.80      7.23 o
  -8   7   2      495.46      532.77      8.79 o
  -7   7   2        0.29       -0.36      3.01 o
  -6   7   2       18.00       22.74      3.48 o
  -5   7   2      233.44      235.70      5.71 o
  -4   7   2     2480.96     2313.79     22.37 o
  -3   7   2      560.66      574.06      7.79 o
  -2   7   2     1682.38     1748.59     16.69 o
  -1   7   2      264.99      308.26      4.05 o
   0   7   2       92.02       99.80      2.45 o
   1   7   2      719.39      728.90      6.10 o
   2   7   2      163.87      135.07      3.27 o
   3   7   2      512.18      496.58      6.49 o
   4   7   2      709.64      669.29      7.30 o
   5   7   2      212.92      237.17      5.57 o
   6   7   2      234.96      244.82      5.86 o
   7   7   2      158.77      166.95      5.01 o
   8   7   2      214.46      225.83      6.54 o
  -8   8   2        0.34        0.33      3.21 o
  -7   8   2      212.10      237.62      5.61 o
  -6   8   2     1547.97     1520.82     16.32 o
  -5   8   2        6.16        5.20      3.20 o
  -4   8   2     1607.25     1584.50     17.06 o
  -3   8   2      147.17      137.92      5.12 o
  -2   8   2     1218.36     1203.42     13.33 o
  -1   8   2      901.97      882.92      8.68 o
   0   8   2      567.04      522.20      6.51 o
   1   8   2      113.89      105.46      2.35 o
   2   8   2      107.13      100.32      4.26 o
   3   8   2      195.08      193.97      3.98 o
   4   8   2      472.82      447.56      7.89 o
   5   8   2       77.56       76.01      3.68 o
   6   8   2       16.89       25.46      3.62 o
   7   8   2      168.67      173.33      5.54 o
   8   8   2        3.14        3.72      3.10 o
  -8   9   2      228.20      248.42      6.88 o
  -7   9   2       22.81       31.65      3.95 o
  -6   9   2       43.89       43.06      3.69 o
  -5   9   2       69.73       77.73      4.23 o
  -4   9   2       39.30       46.28      4.22 o
  -3   9   2     1179.70     1170.66     14.45 o
  -2   9   2     1264.24     1268.88     14.98 o
  -1   9   2        0.47        1.33      1.15 o
   0   9   2      121.32      108.45      2.29 o
   1   9   2     1384.94     1369.51     12.32 o
   2   9   2      684.58      691.93      8.09 o
   3   9   2      134.29      137.39      4.86 o
   4   9   2      335.75      334.41      5.94 o
   5   9   2      199.97      201.67      6.50 o
   6   9   2      764.44      758.18     10.17 o
   7   9   2        5.63        4.25      3.29 o
  -7  10   2      403.83      448.13      8.43 o
  -6  10   2      116.96      119.44      5.59 o
  -5  10   2     1585.13     1619.15     18.25 o
  -4  10   2        5.12        4.58      3.44 o
  -3  10   2      298.55      310.10      7.44 o
  -2  10   2       83.40       88.98      4.80 o
  -1  10   2     1235.97     1213.16     14.49 o
   0  10   2       22.60       22.72      2.15 o
   1  10   2      631.77      585.80     11.61 o
   2  10   2     1480.22     1490.43     16.94 o
   3  10   2      110.40      111.13      6.05 o
   4  10   2       25.06       21.12      3.53 o
   5  10   2      564.05      610.71     10.22 o
   6  10   2      131.86      125.12      6.13 o
   7  10   2        6.61        1.21      4.75 o
  -6  11   2       79.12       89.25      8.37 o
  -5  11   2      256.59      263.92      8.71 o
  -4  11   2       35.65       30.33      3.99 o
  -3  11   2      916.33      909.40     12.83 o
  -2  11   2      276.70      270.42      6.18 o
  -1  11   2      107.01      112.94      5.76 o
   0  11   2      139.59      141.35      4.58 o
   1  11   2      132.11      134.45      4.70 o
   2  11   2     1838.55     1910.13     21.54 o
   3  11   2     1187.82     1228.13     15.96 o
   4  11   2      213.15      211.18      6.40 o
   5  11   2        0.77       -1.17      3.16 o
   6  11   2      750.65      708.58     12.83 o
  -6  12   2      190.85      199.75      7.32 o
  -5  12   2      126.39      137.19      6.87 o
  -4  12   2      361.17      371.07      9.24 o
  -3  12   2      590.82      596.32     11.04 o
  -2  12   2      130.63      132.18      6.47 o
  -1  12   2      102.47      111.42      6.52 o
   0  12   2      202.90      199.98      6.94 o
   1  12   2      400.21      386.40      7.39 o
   2  12   2      207.82      202.61      6.35 o
   3  12   2      993.12     1010.36     19.21 o
   4  12   2       19.22       18.22      4.22 o
   5  12   2      207.09      210.98      7.83 o
  -5  13   2       26.29       20.86      5.86 o
  -4  13   2      274.63      301.03      8.97 o
  -3  13   2        7.94       11.76      4.66 o
  -2  13   2        7.44        9.94      4.75 o
  -1  13   2      286.81      290.25      7.75 o
   0  13   2        7.61        8.81      4.37 o
   1  13   2       12.61        9.47      3.99 o
   2  13   2        0.55        1.67      3.82 o
   3  13   2       31.54       20.18      5.17 o
   4  13   2      498.75      512.80     12.44 o
  -3  14   2      134.90      151.74      9.74 o
  -2  14   2      324.69      322.74      9.11 o
  -1  14   2      524.83      513.27     17.12 o
   0  14   2      557.71      572.72     11.21 o
   1  14   2       58.65       60.25      5.24 o
   2  14   2      523.27      520.62      9.80 o
   3  14   2      123.68      123.95      7.84 o
  -9   0   3      105.30      107.58      6.18 o
  -7   0   3     3279.78     3288.54     45.12 o
  -5   0   3     2391.93     2284.68     29.89 o
  -3   0   3    14695.85    15683.63    180.08 o
  -1   0   3    11227.08    11615.55    143.37 o
   1   0   3     3314.32     3515.75     30.95 o
   3   0   3      230.32      179.39      4.83 o
   5   0   3     1728.22     1621.31     28.17 o
   7   0   3     1025.59      969.96     20.63 o
   9   0   3       27.06       39.96      5.63 o
 -10   1   3      618.32      602.12     10.16 o
  -9   1   3       64.00       73.42      4.47 o
  -8   1   3       41.81       41.72      3.77 o
  -7   1   3     1503.20     1508.85     16.45 o
  -6   1   3      297.76      305.25      6.67 o
  -5   1   3     1997.12     1991.82     19.74 o
  -4   1   3      373.76      341.09      4.66 o
  -3   1   3       82.98      103.24      2.68 o
  -2   1   3     5554.57     5905.51     40.19 o
  -1   1   3     4148.33     4280.61     30.69 o
   0   1   3     3284.96     3462.97     30.45 o
   1   1   3    11448.67    11723.09     78.66 o
   2   1   3    12723.44    13149.39     92.62 o
   3   1   3      121.48      163.78      3.35 o
   4   1   3     1175.79     1473.38     15.67 o
   5   1   3     1096.45     1070.44     14.21 o
   6   1   3       23.99       22.31      3.52 o
   7   1   3      260.13      260.83      7.88 o
   8   1   3      360.38      340.73      7.87 o
   9   1   3      112.97      111.47      5.18 o
 -10   2   3      189.37      200.87      5.66 o
  -9   2   3        5.04        3.19      3.03 o
  -8   2   3       36.37       39.24      3.81 o
  -7   2   3      159.51      151.15      5.72 o
  -6   2   3     3280.76     3192.71     33.98 o
  -5   2   3        5.51        3.93      2.37 o
  -4   2   3      660.23      689.03      6.55 o
  -3   2   3       12.45       18.38      1.79 o
  -2   2   3     7071.31     7117.84     48.24 o
  -1   2   3     4298.96     4500.82     29.46 o
   0   2   3     3038.48     3418.22     25.95 o
   1   2   3    20615.21    22859.95    167.36 o
   2   2   3      524.01      482.35      4.70 o
   3   2   3      773.60      699.60      7.08 o
   4   2   3     2914.12     2947.84     25.21 o
   5   2   3      577.39      557.77      7.77 o
   6   2   3      828.88      826.63      9.45 o
   7   2   3      579.33      562.41     10.39 o
   8   2   3       47.60       39.37      4.67 o
   9   2   3       99.71      103.06      4.83 o
  -9   3   3       66.33       58.41      4.16 o
  -8   3   3     1095.98     1103.16     14.55 o
  -7   3   3      587.63      614.88      9.31 o
  -6   3   3     2340.95     2287.82     25.27 o
  -5   3   3     1969.69     1936.61     21.23 o
  -4   3   3     8661.24     8895.52     78.90 o
  -3   3   3     1529.82     1651.97     11.19 o
  -2   3   3      524.57      487.80      4.23 o
  -1   3   3       40.16       42.81      1.75 o
   0   3   3     2964.28     3101.99     22.05 o
   1   3   3    12955.65    14084.52     94.54 o
   2   3   3        0.35        3.43      1.49 o
   3   3   3      586.58      667.82      8.21 o
   4   3   3      837.09      850.09      8.99 o
   5   3   3       19.35       28.11      3.14 o
   6   3   3     3284.58     3205.47     29.47 o
   7   3   3       44.95       51.44      4.26 o
   8   3   3      457.96      447.55      8.23 o
   9   3   3      644.98      674.67     10.35 o
  -9   4   3      532.48      522.74      9.60 o
  -8   4   3      267.22      278.13      6.22 o
  -7   4   3      411.07      421.82      7.32 o
  -6   4   3       87.33       92.50      4.08 o
  -5   4   3      784.51      743.54      8.16 o
  -4   4   3      173.09      192.09      3.50 o
  -3   4   3       82.85       89.48      2.36 o
  -2   4   3     2371.96     2441.08     14.31 o
  -1   4   3     3011.74     2933.99     19.48 o
   0   4   3     1093.23     1184.69      9.04 o
   1   4   3     2740.97     3074.14     19.55 o
   2   4   3     3740.43     3780.56     24.43 o
   3   4   3       54.75       32.20      2.38 o
   4   4   3        2.30        3.34      2.45 o
   5   4   3       44.69       47.70      3.63 o
   6   4   3      355.38      351.97      5.92 o
   7   4   3      390.73      404.86      7.96 o
   8   4   3      373.32      345.94      7.38 o
   9   4   3      162.15      166.16      5.63 o
  -9   5   3       32.45       29.32      4.46 o
  -8   5   3      466.20      460.13      8.14 o
  -7   5   3       58.36       59.67      4.17 o
  -6   5   3      288.48      287.30      5.82 o
  -5   5   3     1754.30     1713.67     15.51 o
  -4   5   3     1961.19     1953.90     16.66 o
  -3   5   3      177.37      144.53      3.59 o
  -2   5   3      789.50      793.12      6.63 o
  -1   5   3       84.26       74.88      2.26 o
   0   5   3      193.11      228.17      3.36 o
   1   5   3       28.71       25.91      1.61 o
   2   5   3     2995.41     3414.49     25.24 o
   3   5   3     3787.94     3803.74     28.28 o
   4   5   3     1626.31     1586.23     14.21 o
   5   5   3      407.54      410.55      5.91 o
   6   5   3      272.87      289.05      5.73 o
   7   5   3      488.92      523.24      8.14 o
   8   5   3      107.78      107.44      4.49 o
   9   5   3       21.63       24.52      4.41 o
  -9   6   3       22.61       21.54      4.39 o
  -8   6   3       57.00       66.09      4.13 o
  -7   6   3       22.09       19.84      3.87 o
  -6   6   3       91.28       79.79      4.43 o
  -5   6   3     1201.02     1188.33     12.91 o
  -4   6   3     1864.98     1936.44     15.68 o
  -3   6   3     2654.92     2725.62     22.40 o
  -2   6   3     3109.25     3302.18     26.77 o
  -1   6   3      536.65      503.68      5.08 o
   0   6   3     2747.50     2807.35     23.37 o
   1   6   3      951.70     1103.14      9.13 o
   2   6   3      485.83      576.73      5.59 o
   3   6   3      375.45      355.75      4.35 o
   4   6   3      138.72      128.37      4.05 o
   5   6   3      780.90      726.47      8.57 o
   6   6   3      138.44      146.10      4.46 o
   7   6   3      182.25      169.23      4.98 o
   8   6   3      634.52      638.68     10.48 o
  -8   7   3       12.39       16.05      3.65 o
  -7   7   3       15.20       15.23      3.68 o
  -6   7   3     1478.79     1428.36     15.03 o
  -5   7   3      536.60      499.07      6.32 o
  -4   7   3      802.28      772.95      9.55 o
  -3   7   3       74.66       76.16      2.59 o
  -2   7   3      181.29      192.21      4.48 o
  -1   7   3     2341.71     2452.76     19.21 o
   0   7   3      678.29      725.79      8.01 o
   1   7   3      186.55      173.13      3.01 o
   2   7   3       84.20       63.54      2.46 o
   3   7   3      677.43      620.38      6.96 o
   4   7   3       63.26       58.37      2.28 o
   5   7   3      244.45      244.13      5.47 o
   6   7   3       14.94       15.75      3.24 o
   7   7   3      232.91      230.41      5.78 o
   8   7   3      103.76       96.47      4.65 o
  -8   8   3        6.08        5.57      3.73 o
  -7   8   3       48.22       35.37      3.93 o
  -6   8   3      828.03      793.38      9.96 o
  -5   8   3        3.34        0.72      2.62 o
  -4   8   3       61.42       66.10      4.26 o
  -3   8   3       29.43       25.72      3.81 o
  -2   8   3      639.03      614.94      9.28 o
  -1   8   3      184.11      194.65      3.85 o
   0   8   3     1796.33     1826.76     17.70 o
   1   8   3       98.95      117.33      3.19 o
   2   8   3       55.71       50.48      2.17 o
   3   8   3      304.73      297.92      4.59 o
   4   8   3      423.16      409.52      6.65 o
   5   8   3       53.29       66.88      3.65 o
   6   8   3      147.14      168.84      4.78 o
   7   8   3      189.10      185.63      5.10 o
   8   8   3      205.45      223.74      6.61 o
  -8   9   3       21.67       13.75      3.67 o
  -7   9   3      770.44      770.95     11.26 o
  -6   9   3      172.89      165.71      5.06 o
  -5   9   3      706.89      666.34      9.68 o
  -4   9   3       11.90       11.50      3.89 o
  -3   9   3       33.93       32.51      4.02 o
  -2   9   3       88.24       91.76      4.99 o
  -1   9   3      975.46      952.88     10.86 o
   0   9   3      105.37      115.51      4.54 o
   1   9   3      840.31      807.57      8.99 o
   2   9   3      181.65      188.70      5.14 o
   3   9   3     1105.44     1123.15     13.04 o
   4   9   3      102.63       92.67      3.98 o
   5   9   3        3.23        6.88      2.58 o
   6   9   3      291.09      288.36      5.85 o
   7   9   3       22.64       22.67      4.60 o
  -7  10   3        2.48        5.72      3.60 o
  -6  10   3       11.97       11.44      3.51 o
  -5  10   3        0.45        0.42      3.60 o
  -4  10   3       19.73       17.78      4.38 o
  -3  10   3      264.41      246.86      6.41 o
  -2  10   3      946.96      960.57     12.95 o
  -1  10   3      249.40      262.34      6.97 o
   0  10   3     1306.24     1302.74     15.61 o
   1  10   3        7.85        9.12      1.92 o
   2  10   3        1.25        3.52      3.11 o
   3  10   3      126.84      119.23      4.60 o
   4  10   3       44.34       41.06      3.76 o
   5  10   3       70.97       57.21      4.82 o
   6  10   3      781.71      823.81     12.04 o
   7  10   3      500.78      520.68     10.70 o
  -6  11   3      164.69      161.75      8.33 o
  -5  11   3       14.96       10.22      4.16 o
  -4  11   3      193.08      186.28      7.88 o
  -3  11   3      329.16      329.08      8.47 o
  -2  11   3      237.70      248.12      7.73 o
  -1  11   3       55.03       54.92      5.02 o
   0  11   3      366.18      378.92      6.58 o
   1  11   3      492.56      506.18      8.07 o
   2  11   3       71.09       81.77      4.02 o
   3  11   3      249.17      246.76      6.71 o
   4  11   3       73.57       77.50      4.94 o
   5  11   3        1.71        0.21      3.61 o
   6  11   3      100.29       93.56      7.44 o
  -6  12   3      541.20      567.29     12.82 o
  -5  12   3        0.67        2.94      4.05 o
  -4  12   3        0.89       -0.08      4.19 o
  -3  12   3       28.92       28.96      5.01 o
  -2  12   3       79.50       85.86      5.49 o
  -1  12   3       69.55       69.14      4.37 o
   0  12   3      309.52      299.31      7.36 o
   1  12   3       14.98       12.48      3.44 o
   2  12   3      394.49      382.28      7.37 o
   3  12   3       27.91       24.46      3.98 o
   4  12   3      293.27      324.89      7.62 o
   5  12   3        4.81        4.21      4.68 o
  -5  13   3       34.09       26.44      5.37 o
  -4  13   3      166.34      169.48      9.60 o
  -3  13   3        1.07        0.81      3.96 o
  -2  13   3        9.86        9.05      4.97 o
  -1  13   3       33.39       34.21      5.71 o
   0  13   3      869.88      905.85     13.90 o
   1  13   3      196.05      186.71      6.45 o
   2  13   3       69.46       62.32      4.76 o
   3  13   3      258.46      273.48     10.14 o
   4  13   3       74.19       57.96      6.81 o
  -3  14   3       16.76       22.90      5.70 o
  -2  14   3        2.58        5.42      5.58 o
  -1  14   3       19.04       15.30      5.46 o
   0  14   3      247.67      256.82      7.90 o
   1  14   3        0.02       -2.61      3.44 o
   2  14   3      166.66      174.28      7.24 o
   3  14   3       48.50       54.31      6.42 o
 -10   0   4       11.05        3.31      5.19 o
  -8   0   4     1608.87     1661.48     25.13 o
  -6   0   4      432.10      418.11      8.30 o
  -4   0   4     3168.65     3430.25     34.21 o
  -2   0   4     5121.33     5225.22     51.73 o
   0   0   4     4038.10     4295.49     41.90 o
   2   0   4     9522.01     9803.98     92.29 o
   4   0   4      253.29      296.05      9.17 o
   6   0   4      601.31      613.86     22.87 o
   8   0   4     2645.62     2628.43     45.08 o
 -10   1   4      158.36      162.50      5.68 o
  -9   1   4        0.22        0.22      2.30 o
  -8   1   4      387.75      397.68      6.41 o
  -7   1   4     1266.57     1236.60     14.01 o
  -6   1   4      144.14      143.06      4.58 o
  -5   1   4      564.36      507.18      7.65 o
  -4   1   4     1367.19     1255.94      9.66 o
  -3   1   4     2718.15     2857.50     20.11 o
  -2   1   4       59.70       85.78      2.18 o
  -1   1   4     1302.90     1282.66      9.90 o
   0   1   4     3982.45     4202.22     28.90 o
   1   1   4     3773.35     3820.70     24.74 o
   2   1   4       40.18       33.55      2.37 o
   3   1   4     1855.52     1773.66     16.05 o
   4   1   4        2.10        0.90      3.37 o
   5   1   4        8.34       14.33      3.65 o
   6   1   4       37.11       28.48      5.00 o
   7   1   4      409.95      393.84      8.88 o
   8   1   4      150.81      164.95      5.97 o
   9   1   4      615.00      592.05     10.65 o
 -10   2   4        0.36        0.95      3.59 o
  -9   2   4        0.29        2.29      2.59 o
  -8   2   4     1012.38     1029.51     13.11 o
  -7   2   4     1758.92     1793.65     19.03 o
  -6   2   4     1268.70     1181.57     14.14 o
  -5   2   4     1579.32     1574.21     14.42 o
  -4   2   4      795.84      807.41      7.31 o
  -3   2   4     4761.56     5225.84     33.23 o
  -2   2   4     1487.52     1595.78     11.48 o
  -1   2   4     5405.48     5536.29     41.07 o
   0   2   4     2105.09     2321.97     21.17 o
   1   2   4    10060.24    11023.59     75.12 o
   2   2   4      490.77      466.39      4.38 o
   3   2   4      353.39      424.90      6.47 o
   4   2   4      234.85      228.51      6.38 o
   5   2   4     2924.78     3087.12     34.31 o
   6   2   4        2.40       -1.43      2.08 o
   7   2   4       25.10       30.14      4.58 o
   8   2   4      758.99      752.70     10.51 o
   9   2   4       64.67       64.33      4.90 o
  -9   3   4      953.59      997.64     13.65 o
  -8   3   4       22.28       22.33      3.45 o
  -7   3   4      933.18      941.61     12.24 o
  -6   3   4       80.44       82.61      3.63 o
  -5   3   4       25.03       22.57      2.45 o
  -4   3   4     1507.19     1633.98     12.74 o
  -3   3   4      433.86      396.24      4.22 o
  -2   3   4      104.22      115.25      2.25 o
  -1   3   4       83.55      106.00      2.23 o
   0   3   4     7004.23     7588.18     57.53 o
   1   3   4     1466.10     1535.84      9.79 o
   2   3   4       71.09       72.25      2.26 o
   3   3   4       31.02       20.53      2.67 o
   4   3   4     1057.91     1059.21     10.60 o
   5   3   4      858.82      895.34      9.92 o
   6   3   4        1.83        2.28      3.25 o
   7   3   4      124.87      137.58      5.00 o
   8   3   4       27.52       27.52      4.11 o
   9   3   4       46.78       42.64      4.20 o
  -9   4   4       19.74       22.45      4.22 o
  -8   4   4      359.13      369.18      6.91 o
  -7   4   4        4.03        5.45      3.04 o
  -6   4   4       85.53       80.46      3.55 o
  -5   4   4      763.71      664.57      7.11 o
  -4   4   4     1631.59     1782.34     14.47 o
  -3   4   4     2216.55     2197.94     15.66 o
  -2   4   4     1819.38     1977.99     13.17 o
  -1   4   4      863.04      855.65      6.28 o
   0   4   4     2960.10     3182.02     21.06 o
   1   4   4      618.18      629.98      5.58 o
   2   4   4     1653.72     1603.28     11.13 o
   3   4   4     1191.85     1078.75     10.06 o
   4   4   4        5.64        6.58      2.73 o
   5   4   4      144.59      152.82      4.36 o
   6   4   4      154.60      142.24      4.87 o
   7   4   4      956.94     1013.54     13.34 o
   8   4   4      276.25      281.23      6.77 o
   9   4   4       15.26       23.07      3.75 o
  -9   5   4      175.67      184.89      5.84 o
  -8   5   4      388.96      402.28      7.31 o
  -7   5   4      131.18      134.62      4.80 o
  -6   5   4        8.98        7.51      3.16 o
  -5   5   4     3903.08     3738.55     31.97 o
  -4   5   4     1133.12     1192.53     10.17 o
  -3   5   4      793.03      954.39      7.44 o
  -2   5   4     1088.28     1128.07      8.62 o
  -1   5   4     4354.68     4183.58     31.07 o
   0   5   4       10.09       12.28      1.87 o
   1   5   4        3.16        5.97      1.46 o
   2   5   4      262.54      239.18      3.14 o
   3   5   4      534.90      559.62      5.94 o
   4   5   4       38.22       40.18      2.70 o
   5   5   4     1649.92     1605.75     15.74 o
   6   5   4      258.06      246.13      5.23 o
   7   5   4      112.18      143.31      4.73 o
   8   5   4      163.43      167.31      5.14 o
   9   5   4      153.54      160.52      7.47 o
  -9   6   4        0.79        1.38      3.42 o
  -8   6   4      309.57      307.44      6.15 o
  -7   6   4       19.44       17.04      3.39 o
  -6   6   4        5.58        2.93      2.95 o
  -5   6   4     1483.59     1392.92     15.64 o
  -4   6   4      171.04      179.11      3.42 o
  -3   6   4      399.17      401.72      4.47 o
  -2   6   4       22.85       19.64      1.59 o
  -1   6   4      754.39      776.57      7.01 o
   0   6   4      465.48      431.29      5.19 o
   1   6   4     7587.72     8410.27     69.47 o
   2   6   4    16460.91    17852.61    167.63 o
   3   6   4     1143.65     1019.68      8.63 o
   4   6   4      540.34      511.72      6.39 o
   5   6   4      274.16      261.50      5.80 o
   6   6   4      337.10      350.70      6.82 o
   7   6   4       74.86       76.38      3.87 o
   8   6   4       49.50       47.65      4.99 o
  -8   7   4      157.83      153.19      6.06 o
  -7   7   4      178.93      196.49      5.25 o
  -6   7   4       54.05       44.07      3.78 o
  -5   7   4       11.19       12.23      2.17 o
  -4   7   4     1569.01     1491.22     13.93 o
  -3   7   4       43.70       40.24      2.58 o
  -2   7   4     1036.43      936.67      9.94 o
  -1   7   4      282.98      286.28      8.19 o
   0   7   4     2000.38     1932.52     16.99 o
   1   7   4      482.16      479.26      5.31 o
   2   7   4        5.37        6.97      1.25 o
   3   7   4     1075.63      977.62      8.80 o
   4   7   4       78.96       88.66      3.67 o
   5   7   4      344.53      286.36      5.56 o
   6   7   4      619.85      691.59      9.23 o
   7   7   4      170.44      165.73      7.01 o
   8   7   4      136.64      133.92      6.50 o
  -8   8   4       79.25       79.36      4.42 o
  -7   8   4       93.08       83.68      4.62 o
  -6   8   4       48.03       38.36      3.35 o
  -5   8   4      243.48      231.02      5.07 o
  -4   8   4     1677.54     1624.54     24.92 o
  -3   8   4      210.59      217.22      4.82 o
  -2   8   4     1527.11     1480.84     17.71 o
  -1   8   4      573.16      518.50      7.69 o
   0   8   4     1689.31     1699.64     16.81 o
   1   8   4      181.96      167.08      4.04 o
   2   8   4      202.61      182.16      3.27 o
   3   8   4     2803.89     2787.24     23.61 o
   4   8   4     1476.29     1442.50     14.00 o
   5   8   4      624.24      565.13      8.34 o
   6   8   4      538.13      487.35      7.45 o
   7   8   4        0.03       -0.43      2.85 o
   8   8   4      972.96     1041.61     16.49 o
  -8   9   4        0.77       -1.15      2.89 o
  -7   9   4      370.36      367.35      7.01 o
  -6   9   4      233.86      234.34      5.66 o
  -5   9   4      154.37      149.34      4.88 o
  -4   9   4      905.81      900.72     12.09 o
  -3   9   4       33.05       44.32      3.96 o
  -2   9   4       19.43       17.68      3.32 o
  -1   9   4      831.08      797.89     10.26 o
   0   9   4     1537.14     1478.01     15.34 o
   1   9   4      886.79      884.29      9.77 o
   2   9   4      940.32      892.88     14.05 o
   3   9   4      955.50      948.37     11.73 o
   4   9   4     1341.26     1325.34     14.72 o
   5   9   4      753.78      740.12     12.05 o
   6   9   4        9.72        7.33      3.51 o
   7   9   4        0.95        2.05      4.01 o
  -7  10   4       42.31       43.92      4.31 o
  -6  10   4        6.61        6.97      3.69 o
  -5  10   4        3.64        9.75      4.15 o
  -4  10   4       48.49       54.17      4.46 o
  -3  10   4     1137.26     1098.64     14.27 o
  -2  10   4       37.76       39.44      3.30 o
  -1  10   4       32.19       34.17      4.11 o
   0  10   4       50.97       62.17      3.21 o
   1  10   4      646.34      626.97      7.73 o
   2  10   4      138.75      135.89      4.26 o
   3  10   4      509.49      509.47      7.96 o
   4  10   4      166.52      153.22      5.07 o
   5  10   4      447.28      454.65      8.87 o
   6  10   4        2.68        1.68      4.58 o
   7  10   4      234.71      254.04      7.45 o
  -6  11   4      426.59      468.10     15.67 o
  -5  11   4        0.90       -0.28      4.19 o
  -4  11   4      215.11      202.24      9.10 o
  -3  11   4        8.87       12.44      4.35 o
  -2  11   4        0.89        3.52      3.85 o
  -1  11   4      734.41      720.27     13.64 o
   0  11   4     1024.93     1038.24     11.85 o
   1  11   4      277.91      269.43      6.36 o
   2  11   4       11.39       13.29      3.47 o
   3  11   4      420.74      425.59      7.26 o
   4  11   4      640.47      661.22     10.64 o
   5  11   4      453.28      442.36      9.79 o
   6  11   4       66.55       63.36      5.54 o
  -6  12   4       47.51       62.12      8.28 o
  -5  12   4      108.68       95.99      6.39 o
  -4  12   4      175.34      185.02      7.45 o
  -3  12   4       28.84       24.44      4.93 o
  -2  12   4      301.21      306.11      8.68 o
  -1  12   4      114.13      132.46      7.61 o
   0  12   4      193.19      196.89      5.38 o
   1  12   4       85.29       89.94      4.50 o
   2  12   4      457.20      448.44      8.09 o
   3  12   4        5.35        3.38      3.18 o
   4  12   4      193.81      179.79      7.36 o
   5  12   4      289.15      288.23      9.39 o
  -4  13   4      282.23      290.20     14.07 o
  -3  13   4       82.85       88.23      7.76 o
  -2  13   4      252.61      265.95      7.93 o
  -1  13   4        9.74        9.42      5.07 o
   0  13   4      794.66      821.25     12.58 o
   1  13   4       81.72       91.95      5.02 o
   2  13   4       46.05       40.64      4.78 o
   3  13   4       89.47       78.66      7.61 o
   4  13   4       51.40       47.00      6.80 o
  -3  14   4       30.93       19.48      5.46 o
  -2  14   4        6.66        4.56      5.68 o
  -1  14   4      133.55      132.88      7.88 o
   0  14   4      294.00      297.59      9.62 o
   1  14   4      410.22      414.25      9.62 o
   2  14   4       48.10       38.44      6.10 o
   3  14   4      266.89      279.79     11.11 o
  -9   0   5       11.82       13.18      4.49 o
  -7   0   5     1690.21     1672.59     28.99 o
  -5   0   5      174.66      177.36      4.21 o
  -3   0   5    10365.57    11134.25    129.18 o
  -1   0   5     2184.92     2170.97     21.03 o
   1   0   5      109.58      121.47      3.92 o
   3   0   5       38.75       65.84      3.99 o
   5   0   5      220.89      241.38      8.90 o
   7   0   5     3383.65     3337.05     55.51 o
   9   0   5      123.92      117.45      9.41 o
 -10   1   5      513.76      559.41     10.20 o
  -9   1   5      103.94      102.59      4.13 o
  -8   1   5      114.26      119.19      3.98 o
  -7   1   5      459.56      448.09      6.39 o
  -6   1   5      207.78      195.67      7.34 o
  -5   1   5        2.22        1.37      1.72 o
  -4   1   5     2512.12     2629.95     20.86 o
  -3   1   5     2345.55     2744.42     19.08 o
  -2   1   5      882.38     1010.51      8.27 o
  -1   1   5     2530.15     2556.20     18.46 o
   0   1   5      294.68      308.67      3.87 o
   1   1   5      459.72      486.78      4.96 o
   2   1   5     1688.05     1580.69     10.46 o
   3   1   5     6470.41     6829.14     58.07 o
   4   1   5      966.48      851.79     11.02 o
   5   1   5      641.64      666.26     11.35 o
   6   1   5      739.73      680.71     11.18 o
   7   1   5        5.40        5.55      4.52 o
   8   1   5      264.54      253.94      8.30 o
   9   1   5      304.73      294.08      7.86 o
 -10   2   5      183.27      181.64      9.31 o
  -9   2   5      388.93      430.31      7.37 o
  -8   2   5      117.64      115.59      4.20 o
  -7   2   5      838.51      842.02     10.71 o
  -6   2   5     1376.77     1338.61     13.45 o
  -5   2   5        6.90        4.61      1.71 o
  -4   2   5      915.99      902.23      7.65 o
  -3   2   5     2627.58     2995.74     20.53 o
  -2   2   5     3096.22     3147.59     21.91 o
  -1   2   5      704.08      692.93      5.57 o
   0   2   5     3412.94     3476.16     29.95 o
   1   2   5     2395.95     2641.70     17.60 o
   2   2   5     1348.53     1425.84      9.76 o
   3   2   5     3260.26     3519.96     30.03 o
   4   2   5     1592.25     1726.31     18.44 o
   5   2   5       43.66       22.96      4.34 o
   6   2   5     1122.81     1067.17     11.98 o
   7   2   5       91.23       93.91      5.72 o
   8   2   5      133.62      146.94      5.98 o
   9   2   5       78.11       87.69      4.88 o
  -9   3   5      129.04      141.88      6.18 o
  -8   3   5        7.48        7.59      2.83 o
  -7   3   5     1258.11     1235.56     13.88 o
  -6   3   5        0.28        1.32      2.45 o
  -5   3   5      236.59      220.83      5.29 o
  -4   3   5     4866.88     5110.44     38.82 o
  -3   3   5      990.69     1115.70      9.34 o
  -2   3   5     4598.74     4774.25     31.25 o
  -1   3   5       21.45       20.60      1.65 o
   0   3   5     1821.67     1715.84     13.05 o
   1   3   5     2261.26     2599.30     17.01 o
   2   3   5     3175.99     3270.59     22.83 o
   3   3   5       51.18       52.75      2.65 o
   4   3   5      491.61      479.92      7.07 o
   5   3   5       72.76       59.77      3.85 o
   6   3   5      790.92      773.34     11.43 o
   7   3   5       47.65       46.29      4.61 o
   8   3   5      784.72      768.47     10.96 o
   9   3   5       13.72       17.22      3.79 o
  -9   4   5        1.66        2.09      3.22 o
  -8   4   5      141.29      149.59      4.21 o
  -7   4   5       66.94       71.19      3.69 o
  -6   4   5        8.32        5.52      2.83 o
  -5   4   5      628.00      643.29      6.77 o
  -4   4   5      122.32      137.13      3.23 o
  -3   4   5     2532.72     2495.15     17.97 o
  -2   4   5      168.43      138.60      3.15 o
  -1   4   5      155.23      203.56      2.52 o
   0   4   5     2971.60     3204.15     22.07 o
   1   4   5      908.72      964.96      8.94 o
   2   4   5     1872.70     1916.80     14.06 o
   3   4   5      959.28      987.62      8.94 o
   4   4   5        0.28        2.70      2.51 o
   5   4   5      823.87      771.07      9.33 o
   6   4   5      991.13      978.54     11.55 o
   7   4   5       58.13       63.47      4.34 o
   8   4   5       26.17       28.25      4.19 o
   9   4   5       18.56       10.29      3.79 o
  -9   5   5      469.95      487.88      9.11 o
  -8   5   5       50.85       59.16      4.27 o
  -7   5   5      352.29      345.00      9.80 o
  -6   5   5     2358.74     2405.54     23.52 o
  -5   5   5      472.39      433.62      5.49 o
  -4   5   5      670.00      684.57      6.41 o
  -3   5   5      128.04      125.82      2.55 o
  -2   5   5      310.48      311.32      3.57 o
  -1   5   5     1520.47     1406.44     10.55 o
   0   5   5     5173.03     5192.93     56.10 o
   1   5   5    14535.00    15880.32    151.58 o
   2   5   5    12024.54    12992.27    105.27 o
   3   5   5      230.49      205.12      3.26 o
   4   5   5       59.74       51.17      2.96 o
   5   5   5      468.28      473.02      7.00 o
   6   5   5       22.87       20.16      3.17 o
   7   5   5        1.39        0.85      3.00 o
   8   5   5      434.74      438.75      7.62 o
   9   5   5       55.63       65.91      6.55 o
  -9   6   5       69.19       72.78      5.57 o
  -8   6   5       36.97       37.35      4.47 o
  -7   6   5      242.20      240.13      5.52 o
  -6   6   5      118.22      123.20      4.46 o
  -5   6   5     1640.13     1574.03     15.10 o
  -4   6   5      161.27      161.85      3.29 o
  -3   6   5      550.12      496.27      4.62 o
  -2   6   5     1896.27     1803.07     14.52 o
  -1   6   5      499.70      509.92      6.44 o
   0   6   5      240.45      255.38      4.10 o
   1   6   5     1378.04     1378.39     11.53 o
   2   6   5     2893.62     3051.17     24.49 o
   3   6   5      126.72      143.26      2.85 o
   4   6   5      166.80      170.06      3.93 o
   5   6   5      519.66      477.40      7.38 o
   6   6   5      202.74      185.99      5.10 o
   7   6   5     1173.26     1124.83     12.34 o
   8   6   5      189.66      185.27      7.60 o
  -8   7   5        2.10        5.23      3.53 o
  -7   7   5      251.25      245.75      5.97 o
  -6   7   5        0.41       -0.33      2.67 o
  -5   7   5       48.67       44.29      2.66 o
  -4   7   5      427.51      411.19      5.60 o
  -3   7   5      133.54      127.47      2.92 o
  -2   7   5     1622.69     1712.60     17.07 o
  -1   7   5        5.53        1.60      0.89 o
   0   7   5      139.87      134.91      3.03 o
   1   7   5     1627.85     1532.98     13.32 o
   2   7   5      435.15      435.85      6.95 o
   3   7   5      508.09      498.88      5.48 o
   4   7   5      606.09      611.49      7.94 o
   5   7   5        4.31        8.02      2.93 o
   6   7   5        1.61        4.44      3.08 o
   7   7   5      273.38      299.92      6.53 o
   8   7   5      222.17      236.65      7.61 o
  -8   8   5       14.46       15.24      3.48 o
  -7   8   5     1043.68     1052.74     13.71 o
  -6   8   5      320.32      315.67      6.19 o
  -5   8   5      138.48      133.14      4.09 o
  -4   8   5      116.80      117.84      4.91 o
  -3   8   5      922.12      913.71     10.64 o
  -2   8   5      107.63      138.74      3.45 o
  -1   8   5     2379.34     2303.36     26.48 o
   0   8   5       47.18       41.79      2.55 o
   1   8   5      358.37      350.25      4.68 o
   2   8   5      565.65      574.77      6.68 o
   3   8   5     6209.69     6299.92     56.16 o
   4   8   5      445.10      439.74      6.50 o
   5   8   5       17.30       15.39      3.26 o
   6   8   5        0.04        0.25      2.65 o
   7   8   5      132.69      123.64      5.60 o
   8   8   5      358.96      360.42      9.34 o
  -8   9   5       38.29       37.97      4.15 o
  -7   9   5       15.22       17.53      3.62 o
  -6   9   5      130.11      141.98      5.07 o
  -5   9   5     1088.37     1104.96     13.65 o
  -4   9   5      415.59      413.28      7.52 o
  -3   9   5     1040.32     1020.88     13.07 o
  -2   9   5      894.65      928.39     12.63 o
  -1   9   5      128.58      143.90      5.83 o
   0   9   5      640.81      655.31      7.32 o
   1   9   5      110.94      114.44      3.21 o
   2   9   5      963.13      983.29     10.81 o
   3   9   5      197.62      200.53      5.61 o
   4   9   5      181.51      164.94      5.57 o
   5   9   5       38.51       39.30      3.60 o
   6   9   5      243.40      238.70      7.09 o
   7   9   5       26.51       21.82      5.41 o
  -7  10   5        5.00        2.49      3.43 o
  -6  10   5       59.87       53.32      4.34 o
  -5  10   5       94.74       89.17      5.46 o
  -4  10   5        8.17       13.33      3.81 o
  -3  10   5      596.57      611.11      9.68 o
  -2  10   5      383.64      394.94     11.56 o
  -1  10   5        2.62        1.64      3.90 o
   0  10   5      544.88      544.40      7.58 o
   1  10   5      280.03      270.56      5.03 o
   2  10   5      154.08      168.62      5.04 o
   3  10   5        0.10        2.32      2.95 o
   4  10   5       44.88       38.69      3.95 o
   5  10   5        0.17       -4.63      4.63 o
   6  10   5        4.75        3.05      4.52 o
  -6  11   5     1084.55     1050.97     19.18 o
  -5  11   5     1799.89     1804.22     25.76 o
  -4  11   5      451.52      459.26     11.38 o
  -3  11   5      349.58      342.60      8.37 o
  -2  11   5       37.81       37.82      5.70 o
  -1  11   5      207.84      209.40      7.65 o
   0  11   5      244.11      230.94      4.61 o
   1  11   5        2.78        5.71      2.90 o
   2  11   5       67.33       68.28      3.93 o
   3  11   5      647.54      656.46      9.38 o
   4  11   5      497.89      487.15     10.30 o
   5  11   5       21.27       19.77      5.62 o
   6  11   5      305.67      281.45      8.38 o
  -5  12   5       33.84       28.01      5.99 o
  -4  12   5      515.28      509.22     11.78 o
  -3  12   5      474.98      482.54     10.74 o
  -2  12   5      310.45      303.54      8.47 o
  -1  12   5      191.08      193.73      9.37 o
   0  12   5     1062.44     1082.57     13.71 o
   1  12   5      448.27      436.08      7.60 o
   2  12   5      269.09      258.35      7.42 o
   3  12   5      200.75      204.24      6.58 o
   4  12   5       10.04        4.86      4.42 o
   5  12   5      112.69      128.14     13.12 o
  -4  13   5      165.33      194.35      8.09 o
  -3  13   5        0.99       11.71      6.64 o
  -2  13   5        8.60        5.15      5.60 o
  -1  13   5        0.08        0.13      3.98 o
   0  13   5      979.00      940.55     15.30 o
   1  13   5      575.46      579.21     10.17 o
   2  13   5        3.78        9.33      4.82 o
   3  13   5        1.05       -0.03      4.60 o
   4  13   5       62.88       82.43     13.99 o
  -3  14   5      226.50      229.87      9.22 o
  -2  14   5       87.61       91.31      7.11 o
  -1  14   5      224.08      209.39      8.32 o
   0  14   5       47.03       47.41      6.00 o
   1  14   5      371.01      379.75     11.32 o
   2  14   5       12.65       11.17      4.78 o
 -10   0   6       38.83       51.09      8.46 o
  -8   0   6      721.71      780.44     12.69 o
  -6   0   6     4700.36     4607.65     58.10 o
  -4   0   6      741.25      606.41      7.87 o
  -2   0   6      973.09      861.38      9.76 o
   0   0   6       23.06       12.95      2.22 o
   2   0   6     1408.28     1391.39     14.24 o
   4   0   6      635.62      709.47     13.05 o
   6   0   6      611.40      618.27     15.57 o
   8   0   6        4.23        4.66      6.37 o
 -10   1   6       24.50       21.88      4.38 o
  -9   1   6      561.90      562.76      9.21 o
  -8   1   6      533.64      520.51      7.10 o
  -7   1   6      801.72      824.13      9.78 o
  -6   1   6     1680.87     1601.92     14.84 o
  -5   1   6     1879.75     1716.70     13.16 o
  -4   1   6       30.85       14.16      1.70 o
  -3   1   6       35.24       24.09      1.34 o
  -2   1   6       74.27       99.80      2.12 o
  -1   1   6    10038.69    10389.63     76.35 o
   0   1   6     4355.40     4458.53     29.93 o
   1   1   6     2643.33     2765.74     18.30 o
   2   1   6       77.05       97.89      2.57 o
   3   1   6       82.22      102.59      3.20 o
   4   1   6     3520.79     3572.82     35.04 o
   5   1   6     2948.36     3019.14     30.72 o
   6   1   6       21.05       18.59      4.96 o
   7   1   6      310.31      313.19      8.36 o
   8   1   6       38.29       37.09      5.29 o
   9   1   6      342.07      356.58      8.04 o
 -10   2   6        0.03       -0.38      8.67 o
  -9   2   6      412.58      397.26      7.44 o
  -8   2   6        9.98       11.22      2.85 o
  -7   2   6       71.34       76.70      3.38 o
  -6   2   6     2206.09     2119.50     19.19 o
  -5   2   6     2976.81     3026.26     25.09 o
  -4   2   6     1001.84      938.87      7.91 o
  -3   2   6     6478.55     6928.05     52.17 o
  -2   2   6     4824.55     5362.38     37.07 o
  -1   2   6      163.17      204.22      3.54 o
   0   2   6     4130.59     4042.74     30.26 o
   1   2   6     8291.70     8367.35     57.22 o
   2   2   6      783.51      808.26      7.02 o
   3   2   6     3698.88     3740.39     34.74 o
   4   2   6       86.20       76.10      4.84 o
   5   2   6       20.41       25.66      4.60 o
   6   2   6      221.39      210.01      7.14 o
   7   2   6      379.84      389.01      8.13 o
   8   2   6      403.20      418.90      8.31 o
   9   2   6      339.25      331.94      7.27 o
  -9   3   6        9.07        3.76      3.88 o
  -8   3   6      136.38      127.83      4.59 o
  -7   3   6     1382.81     1392.22     15.15 o
  -6   3   6        2.53        0.98      1.90 o
  -5   3   6       20.13       19.82      2.03 o
  -4   3   6        2.32        5.84      1.67 o
  -3   3   6      426.14      450.00      4.01 o
  -2   3   6     1346.50     1496.09     11.71 o
  -1   3   6     3781.15     4077.26     28.07 o
   0   3   6      404.21      440.89      4.89 o
   1   3   6     3194.19     3117.13     20.87 o
   2   3   6        9.28       10.26      1.42 o
   3   3   6     4207.60     4094.88     34.27 o
   4   3   6     1214.78     1197.62     12.97 o
   5   3   6       69.02       64.13      3.94 o
   6   3   6      402.12      402.62      7.32 o
   7   3   6      147.19      164.55      5.88 o
   8   3   6        2.58        3.43      3.80 o
   9   3   6      521.73      501.48      8.96 o
  -9   4   6        8.17        2.90      3.52 o
  -8   4   6        1.11        1.61      3.24 o
  -7   4   6      279.37      271.53      5.20 o
  -6   4   6      174.20      168.30      4.30 o
  -5   4   6      184.87      165.85      3.48 o
  -4   4   6     2541.18     2417.39     19.75 o
  -3   4   6      981.02      862.31      6.71 o
  -2   4   6     1085.61      984.49      8.72 o
  -1   4   6     1236.36     1216.35      9.62 o
   0   4   6     4866.41     5005.33     41.28 o
   1   4   6     3503.91     3785.94     28.34 o
   2   4   6      569.03      602.32      5.57 o
   3   4   6       86.67       88.12      2.69 o
   4   4   6     4000.87     3772.46     43.46 o
   5   4   6        0.42        0.57      2.50 o
   6   4   6      168.08      142.35      4.94 o
   7   4   6       66.59       86.04      4.72 o
   8   4   6     1383.02     1382.89     17.81 o
   9   4   6      198.08      192.71      7.56 o
  -9   5   6      133.72      145.50      5.94 o
  -8   5   6      239.90      223.16      6.22 o
  -7   5   6     1483.29     1455.29     17.46 o
  -6   5   6      274.82      298.73      5.78 o
  -5   5   6      286.90      270.87      5.29 o
  -4   5   6        0.20        1.72      1.27 o
  -3   5   6      216.54      220.16      2.92 o
  -2   5   6      503.60      551.59      5.34 o
  -1   5   6      834.86      929.19      9.65 o
   0   5   6     1797.84     1511.41     17.01 o
   1   5   6       71.59       56.21      2.27 o
   2   5   6     2785.56     3174.04     35.45 o
   3   5   6      229.06      200.37      3.39 o
   4   5   6     3867.08     3816.25     33.20 o
   5   5   6       73.24       88.37      4.11 o
   6   5   6      623.65      588.67      8.08 o
   7   5   6      249.44      220.51      5.51 o
   8   5   6        5.14        7.67      3.22 o
  -9   6   6        2.07        1.10      3.24 o
  -8   6   6      637.72      672.06     10.61 o
  -7   6   6       22.91       23.71      3.63 o
  -6   6   6      369.25      360.92      6.31 o
  -5   6   6      127.64      116.20      3.83 o
  -4   6   6       66.32       58.00      2.46 o
  -3   6   6     2653.53     2663.38     21.85 o
  -2   6   6      595.15      641.73      6.04 o
  -1   6   6      602.69      613.68      5.39 o
   0   6   6       38.23       57.37      2.43 o
   1   6   6      280.68      287.63      5.08 o
   2   6   6     3260.81     3401.89     28.56 o
   3   6   6       23.45       21.32      1.75 o
   4   6   6      234.78      215.63      4.82 o
   5   6   6     2125.58     2112.87     19.70 o
   6   6   6      818.91      829.23     10.02 o
   7   6   6       91.22       99.29      4.66 o
   8   6   6        0.45        2.27      4.02 o
  -8   7   6      159.97      153.98      5.83 o
  -7   7   6        0.75       -1.61      3.05 o
  -6   7   6        5.99       11.27      3.15 o
  -5   7   6      202.16      192.59      4.18 o
  -4   7   6     2231.93     2166.85     19.27 o
  -3   7   6      134.42      143.90      3.87 o
  -2   7   6      724.68      689.65      7.31 o
  -1   7   6     1421.81     1459.93     13.24 o
   0   7   6        1.09        4.40      1.76 o
   1   7   6      168.21      158.56      3.01 o
   2   7   6     1519.98     1465.74     13.26 o
   3   7   6        3.73        1.81      1.59 o
   4   7   6      537.03      492.88      6.88 o
   5   7   6        0.07        1.89      2.39 o
   6   7   6      141.02      136.99      4.82 o
   7   7   6      348.03      366.37      7.96 o
   8   7   6      471.25      478.27     12.96 o
  -8   8   6        0.56        2.94      3.32 o
  -7   8   6        4.89        3.82      3.40 o
  -6   8   6      993.21     1002.31     12.17 o
  -5   8   6        0.71       -1.13      3.14 o
  -4   8   6       70.09       74.89      4.96 o
  -3   8   6       18.36       10.43      1.38 o
  -2   8   6      192.49      208.54      4.00 o
  -1   8   6      322.08      317.81      6.13 o
   0   8   6       61.99       58.49      2.14 o
   1   8   6        1.25        1.83      1.72 o
   2   8   6      305.64      307.42      6.88 o
   3   8   6       28.76       35.93      2.90 o
   4   8   6     1590.64     1642.68     15.85 o
   5   8   6      456.54      447.18      6.88 o
   6   8   6      238.44      205.90      6.26 o
   7   8   6        0.50       -1.54      4.01 o
  -8   9   6      106.94      122.18     17.26 o
  -7   9   6        0.85        1.98      2.88 o
  -6   9   6       14.85       13.27      3.57 o
  -5   9   6      449.67      444.07      8.42 o
  -4   9   6      216.45      203.00      6.34 o
  -3   9   6       61.81       67.32      4.09 o
  -2   9   6      626.27      601.61      8.77 o
  -1   9   6      174.79      175.86      4.57 o
   0   9   6       14.13       11.07      2.68 o
   1   9   6      136.47      139.71      4.57 o
   2   9   6     1140.87     1178.57     12.45 o
   3   9   6     1881.67     1877.86     20.49 o
   4   9   6      338.87      326.04      6.96 o
   5   9   6        0.70       -1.13      3.48 o
   6   9   6      605.99      608.97     10.82 o
   7   9   6      254.14      292.18      8.57 o
  -7  10   6      224.45      222.91      6.84 o
  -6  10   6       38.69       45.51      5.32 o
  -5  10   6      970.11      941.12     14.47 o
  -4  10   6       28.96       28.05      4.20 o
  -3  10   6      606.51      583.58     11.12 o
  -2  10   6       23.02       28.06      5.05 o
  -1  10   6      170.90      177.16      6.40 o
   0  10   6      115.66      107.58      3.82 o
   1  10   6      812.29      812.62     10.23 o
   2  10   6      371.90      369.29      6.87 o
   3  10   6       96.34      106.04      4.58 o
   4  10   6        2.28        2.20      4.25 o
   5  10   6        4.75        1.72      4.64 o
   6  10   6       13.24       15.72      5.21 o
  -6  11   6       16.19       16.19      5.95 o
  -5  11   6      119.25      130.41      7.16 o
  -4  11   6     1145.87     1159.84     18.89 o
  -3  11   6      262.69      265.44      8.68 o
  -2  11   6      106.74      108.91      7.44 o
  -1  11   6       37.74       39.96      5.64 o
   0  11   6      537.30      537.69      8.78 o
   1  11   6      103.93      107.14      4.61 o
   2  11   6       44.56       54.13      3.89 o
   3  11   6       20.70       23.73      4.65 o
   4  11   6       49.54       50.98      6.20 o
   5  11   6        9.51       11.80      5.10 o
   6  11   6      382.04      406.33     10.01 o
  -5  12   6      435.36      447.15     11.67 o
  -4  12   6      480.53      475.64     11.36 o
  -3  12   6      156.41      160.35      7.41 o
  -2  12   6       28.24       28.61      5.34 o
  -1  12   6       60.02       65.57      6.49 o
   0  12   6       38.16       40.77      4.01 o
   1  12   6       24.88       34.00      3.81 o
   2  12   6       10.92       11.05      3.93 o
   3  12   6      274.73      297.49      7.64 o
   4  12   6      225.73      232.35      7.34 o
   5  12   6      592.11      595.30     11.87 o
  -4  13   6      840.25      833.33     15.47 o
  -3  13   6        0.50        5.01      4.75 o
  -2  13   6      184.90      184.11      8.01 o
  -1  13   6      192.95      200.83      7.48 o
   0  13   6        0.31        1.90      4.15 o
   1  13   6       13.56       10.72      4.11 o
   2  13   6       46.43       47.40      4.72 o
   3  13   6       13.95        9.26      4.42 o
   4  13   6        6.84       11.51      5.97 o
  -3  14   6      417.13      430.64     21.11 o
  -2  14   6       77.93       79.91      7.68 o
  -1  14   6      326.99      325.71     10.36 o
   0  14   6        4.97        8.24      4.21 o
   1  14   6       67.12       55.01      5.89 o
   2  14   6      301.63      343.40      9.46 o
  -9   0   7        5.89       10.04      5.45 o
  -7   0   7        3.13        5.90      2.69 o
  -5   0   7     1376.92     1344.75     15.83 o
  -3   0   7    19116.60    21040.30    282.49 o
  -1   0   7     1585.83     1586.29     16.02 o
   1   0   7        0.04        5.20      2.29 o
   3   0   7     3695.59     3725.58     42.09 o
   5   0   7       31.10       27.06      7.31 o
   7   0   7       73.00       64.69      8.65 o
   9   0   7      404.85      376.70     14.91 o
 -10   1   7     1047.52     1094.08     21.47 o
  -9   1   7      525.48      515.89      8.72 o
  -8   1   7       20.71       26.13      3.21 o
  -7   1   7      135.26      132.28      3.70 o
  -6   1   7     5126.55     5055.14     58.37 o
  -5   1   7      166.07      164.78      3.67 o
  -4   1   7      514.99      529.34      4.79 o
  -3   1   7       96.15      110.39      2.46 o
  -2   1   7     3810.77     4249.53     29.72 o
  -1   1   7       93.48      100.18      2.22 o
   0   1   7     3323.66     3485.88     22.66 o
   1   1   7     3715.54     4127.81     26.33 o
   2   1   7      512.66      445.74      4.84 o
   3   1   7       77.83       92.19      3.06 o
   4   1   7     1159.63     1200.35     13.25 o
   5   1   7      314.98      332.02      7.77 o
   6   1   7      757.66      740.33     12.67 o
   7   1   7      390.81      379.87      9.40 o
   8   1   7       52.19       44.72      5.80 o
   9   1   7       35.47       27.90      4.67 o
  -9   2   7     1277.20     1367.60     18.94 o
  -8   2   7      573.76      585.56      8.29 o
  -7   2   7       24.39       38.39      2.86 o
  -6   2   7     1336.68     1245.54     13.74 o
  -5   2   7      704.40      667.76      6.69 o
  -4   2   7      578.00      590.65      5.18 o
  -3   2   7        0.11        0.84      1.15 o
  -2   2   7     1995.35     1880.46     14.51 o
  -1   2   7      561.48      558.06      6.81 o
   0   2   7      477.16      512.80      5.07 o
   1   2   7     3197.40     3358.76     22.08 o
   2   2   7      352.10      374.41      5.17 o
   3   2   7      429.24      399.31      6.13 o
   4   2   7       59.57       85.86      4.89 o
   5   2   7      403.04      350.72      8.08 o
   6   2   7       42.94       52.20      5.70 o
   7   2   7        0.25        0.61      3.77 o
   8   2   7        0.28        1.09      3.84 o
   9   2   7       91.67       83.91      5.05 o
  -9   3   7      123.49      122.98      5.75 o
  -8   3   7       79.43       76.99      3.81 o
  -7   3   7       19.96       19.84      2.53 o
  -6   3   7     1472.50     1397.46     13.37 o
  -5   3   7        0.01        0.64      1.51 o
  -4   3   7      508.54      515.35      5.11 o
  -3   3   7     2851.03     3044.10     22.28 o
  -2   3   7     1501.97     1390.87     11.86 o
  -1   3   7      416.16      385.71      4.86 o
   0   3   7      434.13      422.00      3.89 o
   1   3   7       61.58       62.62      2.36 o
   2   3   7      308.76      345.93      4.92 o
   3   3   7      224.95      213.17      4.41 o
   4   3   7      592.52      605.60      8.87 o
   5   3   7       15.86       17.60      3.65 o
   6   3   7      657.51      647.15      9.30 o
   7   3   7       38.63       32.05      4.02 o
   8   3   7      855.24      821.33     11.38 o
   9   3   7      326.26      328.32      8.31 o
  -9   4   7      778.68      829.81     12.63 o
  -8   4   7      424.01      423.61      8.25 o
  -7   4   7      160.02      164.69      4.11 o
  -6   4   7       44.01       51.24      2.85 o
  -5   4   7       17.89       11.06      1.99 o
  -4   4   7       23.10       12.81      1.50 o
  -3   4   7       16.67       27.49      1.85 o
  -2   4   7     1532.26     1655.52     17.05 o
  -1   4   7     2913.78     2963.70     25.33 o
   0   4   7       10.87        1.52      2.15 o
   1   4   7       36.99       70.49      2.73 o
   2   4   7      286.83      249.43      3.54 o
   3   4   7      103.40      109.72      2.84 o
   4   4   7       44.65       47.60      3.62 o
   5   4   7      284.02      258.37      5.82 o
   6   4   7      255.80      280.23      6.62 o
   7   4   7      491.27      510.42      9.00 o
   8   4   7      219.61      232.77      6.55 o
  -9   5   7       11.92       14.06      3.92 o
  -8   5   7      589.71      591.70      9.98 o
  -7   5   7        0.32        0.74      3.40 o
  -6   5   7      161.26      162.02      3.72 o
  -5   5   7      865.61      831.53     10.40 o
  -4   5   7     1114.82     1040.62      8.57 o
  -3   5   7        1.58        1.52      1.31 o
  -2   5   7      574.13      627.59      6.86 o
  -1   5   7      549.74      660.60      6.05 o
   0   5   7       13.82        2.62      1.14 o
   1   5   7       71.66       85.96      3.03 o
   2   5   7     5323.12     5552.35     43.25 o
   3   5   7       47.86       45.90      2.13 o
   4   5   7     5748.37     5767.09     50.81 o
   5   5   7      286.11      298.34      6.59 o
   6   5   7       18.61       19.58      3.58 o
   7   5   7        7.17       11.77      3.51 o
   8   5   7        0.86        0.39      3.48 o
  -9   6   7      166.64      165.71      5.66 o
  -8   6   7      175.54      196.43      6.19 o
  -7   6   7       21.40       24.27      3.61 o
  -6   6   7      467.43      454.54      6.17 o
  -5   6   7      385.92      374.06      5.52 o
  -4   6   7      339.74      327.62      4.61 o
  -3   6   7     3298.73     3248.08     26.37 o
  -2   6   7        0.10        2.50      1.39 o
  -1   6   7      472.30      445.11      5.09 o
   0   6   7      733.79      664.06      7.09 o
   1   6   7     2385.46     2481.83     23.08 o
   2   6   7      476.47      503.51      6.09 o
   3   6   7      130.32      133.22      2.70 o
   4   6   7      596.93      554.66      7.30 o
   5   6   7      198.66      163.86      4.43 o
   6   6   7      267.23      281.85      5.59 o
   7   6   7      424.64      422.06     10.75 o
   8   6   7      117.91      106.62      5.96 o
  -8   7   7       31.95       22.47      3.96 o
  -7   7   7      319.14      322.85      6.77 o
  -6   7   7      207.66      210.32      5.30 o
  -5   7   7      450.11      444.47      6.21 o
  -4   7   7       59.78       59.01      2.20 o
  -3   7   7      707.62      664.57      7.02 o
  -2   7   7     1447.01     1427.23     13.27 o
  -1   7   7      119.53      104.87      2.78 o
   0   7   7        1.27        1.99      1.54 o
   1   7   7       54.49       48.67      2.96 o
   2   7   7      791.06      712.47      7.61 o
   3   7   7     1021.04     1019.64      9.73 o
   4   7   7        9.38       10.97      2.43 o
   5   7   7        7.97       13.28      2.73 o
   6   7   7       47.18       56.31      5.07 o
   7   7   7      569.76      542.63      9.08 o
   8   7   7        0.42        3.31      4.29 o
  -8   8   7      395.56      412.09      9.69 o
  -7   8   7      247.37      260.55      6.33 o
  -6   8   7       10.29       10.89      3.14 o
  -5   8   7     2729.18     2801.61     30.71 o
  -4   8   7     1181.90     1185.83     14.90 o
  -3   8   7        6.51        9.46      1.59 o
  -2   8   7      110.58      100.52      2.38 o
  -1   8   7      657.15      646.94      9.23 o
   0   8   7      656.94      598.29      7.96 o
   1   8   7      675.55      627.51      8.09 o
   2   8   7     3439.84     3582.10     32.96 o
   3   8   7     2227.44     2296.39     20.84 o
   4   8   7       31.90       32.42      2.59 o
   5   8   7     1371.55     1374.77     16.41 o
   6   8   7       14.44       21.93      4.91 o
   7   8   7      424.76      451.48      9.83 o
  -7   9   7      417.46      411.32      8.88 o
  -6   9   7      134.16      130.23      5.53 o
  -5   9   7        9.25        6.88      3.79 o
  -4   9   7     3133.96     3157.84     36.75 o
  -3   9   7       37.11       41.15      3.61 o
  -2   9   7     1713.29     1679.39     21.04 o
  -1   9   7      737.79      686.91     13.01 o
   0   9   7        4.67        7.80      3.18 o
   1   9   7     3341.86     3423.90     31.36 o
   2   9   7      313.93      308.48      5.47 o
   3   9   7      596.16      601.23      8.18 o
   4   9   7      560.73      562.50     11.27 o
   5   9   7       10.00        9.16      4.71 o
   6   9   7      106.98      115.02      5.86 o
   7   9   7      113.04      125.16      9.84 o
  -7  10   7      123.63      117.65      6.33 o
  -6  10   7      860.87      890.80     17.06 o
  -5  10   7      176.48      176.28      7.75 o
  -4  10   7      168.01      155.97      7.27 o
  -3  10   7       37.98       36.03      5.02 o
  -2  10   7        9.28        4.50      4.43 o
  -1  10   7      249.20      251.83      6.74 o
   0  10   7      498.61      499.50      8.89 o
   1  10   7      350.99      357.75      6.28 o
   2  10   7      620.63      620.97      8.79 o
   3  10   7       82.68       94.74      5.28 o
   4  10   7        4.73        8.49      5.36 o
   5  10   7       21.49       21.18      5.03 o
   6  10   7      368.41      371.83      9.61 o
  -6  11   7      443.65      439.58     12.37 o
  -5  11   7       49.95       48.94      6.81 o
  -4  11   7        7.34        4.69      4.58 o
  -3  11   7      182.53      203.39      8.65 o
  -2  11   7      334.35      341.57      8.83 o
  -1  11   7       26.67       28.28      3.60 o
   0  11   7      713.42      704.41      9.06 o
   1  11   7      820.06      844.46     11.11 o
   2  11   7      601.32      604.07      9.56 o
   3  11   7      103.10      101.57      6.01 o
   4  11   7     1548.16     1501.01     20.36 o
   5  11   7      669.02      682.67     13.51 o
  -5  12   7       50.79       44.99      6.86 o
  -4  12   7        0.47       -1.12      4.38 o
  -3  12   7      170.20      169.29      7.52 o
  -2  12   7       72.07       69.64      7.00 o
  -1  12   7     1960.88     2008.95     26.34 o
   0  12   7      236.92      242.77      6.60 o
   1  12   7      140.12      146.74      5.16 o
   2  12   7      173.06      170.78      5.84 o
   3  12   7      212.75      192.27      6.27 o
   4  12   7       69.07       56.24      5.79 o
  -4  13   7      551.74      544.07     12.57 o
  -3  13   7      112.39      107.60      7.61 o
  -2  13   7       14.98       15.87      6.22 o
  -1  13   7      191.06      177.86      7.41 o
   0  13   7      144.70      143.19      5.68 o
   1  13   7       21.41       18.58      4.29 o
   2  13   7        0.36       -3.67      3.97 o
   3  13   7      722.23      759.51     12.75 o
  -2  14   7       61.96       56.43      6.58 o
  -1  14   7       10.98        4.93      6.23 o
   0  14   7      399.10      411.90     12.50 o
   1  14   7       79.04       74.18      5.99 o
  -8   0   8      319.63      303.10      8.99 o
  -6   0   8      186.68      164.44      3.92 o
  -4   0   8     1261.22     1360.77     14.63 o
  -2   0   8     9523.51    10516.87    107.01 o
   0   0   8     3717.27     3927.61     35.08 o
   2   0   8     2599.93     2595.77     28.82 o
   4   0   8     6548.27     6316.22     98.01 o
   6   0   8      198.23      195.95     10.17 o
   8   0   8      464.45      467.70     15.19 o
  -9   1   8        8.06        6.83      3.91 o
  -8   1   8       14.51        9.63      2.94 o
  -7   1   8      316.60      347.18      5.50 o
  -6   1   8      457.85      406.18      5.16 o
  -5   1   8      239.49      237.82      3.66 o
  -4   1   8     1003.86     1083.08      7.74 o
  -3   1   8        0.26        9.78      1.49 o
  -2   1   8     3322.99     3445.43     24.80 o
  -1   1   8       12.09       14.19      1.50 o
   0   1   8     1618.74     1557.64     10.47 o
   1   1   8     6748.91     7074.86     50.08 o
   2   1   8     4765.16     4864.02     38.23 o
   3   1   8      628.65      609.36      7.27 o
   4   1   8      141.22      138.44      4.35 o
   5   1   8      218.40      215.43      7.07 o
   6   1   8      232.09      225.47      7.78 o
   7   1   8       92.55      106.38      6.75 o
   8   1   8      308.58      316.59      8.90 o
   9   1   8      377.11      373.33      8.63 o
  -9   2   8       20.91       19.26      4.24 o
  -8   2   8       88.13       99.28      4.13 o
  -7   2   8      360.94      352.67      5.18 o
  -6   2   8     1656.30     1622.76     17.06 o
  -5   2   8      578.42      545.32      5.01 o
  -4   2   8       86.61       54.93      2.29 o
  -3   2   8     2361.00     2603.56     18.47 o
  -2   2   8     2369.16     2601.21     19.55 o
  -1   2   8       38.92       54.96      1.95 o
   0   2   8     4978.62     5449.79     39.41 o
   1   2   8      549.17      704.89      5.84 o
   2   2   8      252.87      274.93      4.50 o
   3   2   8      845.56      751.18      9.05 o
   4   2   8      376.05      369.12      6.35 o
   5   2   8     3248.31     3228.83     35.16 o
   6   2   8      130.17      128.88      6.67 o
   7   2   8      178.30      152.57      5.85 o
   8   2   8        4.23        8.92      4.34 o
   9   2   8      378.08      393.34      9.32 o
  -9   3   8      376.56      353.44      7.72 o
  -8   3   8       13.20       15.83      3.45 o
  -7   3   8      446.72      471.94      7.48 o
  -6   3   8       16.40       16.52      2.18 o
  -5   3   8     1358.68     1262.93     11.03 o
  -4   3   8        3.84        5.07      1.10 o
  -3   3   8       15.22        4.27      1.67 o
  -2   3   8      202.57      205.48      3.72 o
  -1   3   8      511.08      543.71      5.58 o
   0   3   8     2020.55     2030.85     15.08 o
   1   3   8        4.68       12.48      2.08 o
   2   3   8      928.02      932.26     15.65 o
   3   3   8     2141.74     2089.09     19.64 o
   4   3   8      538.86      527.87      7.72 o
   5   3   8       68.71       61.67      3.97 o
   6   3   8       47.65       48.08      3.78 o
   7   3   8     1133.15     1178.68     17.45 o
   8   3   8      177.45      180.53      6.04 o
  -9   4   8      108.29      122.57      5.47 o
  -8   4   8      634.84      693.04     10.61 o
  -7   4   8        0.04        4.13      3.19 o
  -6   4   8     1072.66     1059.30     16.59 o
  -5   4   8     2000.46     1895.65     19.36 o
  -4   4   8       22.69       29.42      1.42 o
  -3   4   8     2420.61     2428.88     20.11 o
  -2   4   8      689.36      660.58     10.93 o
  -1   4   8      156.69      115.98      2.46 o
   0   4   8     3056.92     3208.26     24.71 o
   1   4   8     2052.64     2197.10     22.47 o
   2   4   8      336.48      345.72      5.20 o
   3   4   8      749.21      732.04      8.29 o
   4   4   8      514.91      498.87      7.49 o
   5   4   8     3918.03     3938.11     38.61 o
   6   4   8      732.01      787.59     11.49 o
   7   4   8       72.37       65.40      4.15 o
   8   4   8       88.54       88.27      6.35 o
  -9   5   8      185.21      146.71      6.59 o
  -8   5   8      298.34      308.76      6.84 o
  -7   5   8      516.31      509.29      8.73 o
  -6   5   8      191.94      183.35      4.64 o
  -5   5   8     3038.90     2970.22     26.83 o
  -4   5   8      772.18      749.85      7.69 o
  -3   5   8      334.87      295.92      4.29 o
  -2   5   8      164.43      167.52      2.58 o
  -1   5   8     5410.62     5557.74     45.72 o
   0   5   8       61.48       58.86      2.27 o
   1   5   8      329.59      306.88      4.98 o
   2   5   8      304.83      279.71      4.96 o
   3   5   8       30.76       24.88      2.12 o
   4   5   8      121.94      110.35      3.50 o
   5   5   8        3.40        3.66      2.79 o
   6   5   8      597.16      561.04      8.35 o
   7   5   8       10.68        7.72      4.03 o
   8   5   8      243.71      252.63      7.08 o
  -9   6   8      376.19      340.00      9.64 o
  -8   6   8       78.30       81.79      4.64 o
  -7   6   8       11.27       13.86      3.67 o
  -6   6   8      163.40      163.79      3.98 o
  -5   6   8      561.18      521.58      6.45 o
  -4   6   8       85.84       91.44      2.48 o
  -3   6   8      200.07      189.81      3.31 o
  -2   6   8      805.76      855.31     10.15 o
  -1   6   8        1.54        1.68      1.05 o
   0   6   8        0.52       -0.18      2.12 o
   1   6   8      194.57      198.33      4.50 o
   2   6   8      722.66      659.58      7.99 o
   3   6   8      766.05      754.64      7.95 o
   4   6   8        2.73        3.78      2.09 o
   5   6   8      131.96      137.63      4.12 o
   6   6   8       87.55       86.39      4.85 o
   7   6   8      102.08      108.50      5.75 o
   8   6   8      184.90      200.85      8.61 o
  -8   7   8        4.34        2.63      3.87 o
  -7   7   8       75.26       76.62      4.47 o
  -6   7   8      183.77      185.10      5.25 o
  -5   7   8       37.58       37.30      2.81 o
  -4   7   8      888.27      874.25     11.03 o
  -3   7   8      479.16      447.79      6.78 o
  -2   7   8     1389.32     1254.14     12.73 o
  -1   7   8       14.14       13.89      1.65 o
   0   7   8       36.09       44.48      2.35 o
   1   7   8     2178.59     2065.38     21.45 o
   2   7   8     3042.26     3109.14     28.33 o
   3   7   8       32.05       37.18      2.40 o
   4   7   8       88.74       88.52      3.65 o
   5   7   8      108.06      108.39      5.00 o
   6   7   8       94.30      102.49      5.59 o
   7   7   8       68.95       62.81      5.07 o
  -8   8   8      561.23      574.86     11.32 o
  -7   8   8        3.80        3.04      3.81 o
  -6   8   8       97.40       90.56      3.91 o
  -5   8   8       34.05       36.40      4.78 o
  -4   8   8     4348.98     4427.05     46.80 o
  -3   8   8      652.53      653.82      8.29 o
  -2   8   8      257.29      248.71      3.68 o
  -1   8   8       21.40       19.73      2.53 o
   0   8   8      794.60      775.45     11.07 o
   1   8   8     1834.71     1772.67     17.85 o
   2   8   8     3868.48     3993.36     36.83 o
   3   8   8     1184.86     1208.49     12.05 o
   4   8   8       94.30       92.26      4.57 o
   5   8   8      589.72      603.65     10.38 o
   6   8   8       92.29       84.63      5.91 o
   7   8   8      411.37      435.38     12.03 o
  -7   9   8      338.31      353.49      8.63 o
  -6   9   8       40.20       37.80      4.85 o
  -5   9   8      252.09      261.34      7.55 o
  -4   9   8      630.82      635.13     10.59 o
  -3   9   8      108.17      115.94      5.46 o
  -2   9   8        0.93        3.88      3.53 o
  -1   9   8      233.63      230.15      5.60 o
   0   9   8      803.39      795.42     10.66 o
   1   9   8     1091.37     1051.76     16.92 o
   2   9   8       45.06       45.04      3.06 o
   3   9   8      745.00      754.71     10.73 o
   4   9   8      403.09      418.00     12.08 o
   5   9   8       21.89       24.86      5.17 o
   6   9   8      962.84      910.14     13.28 o
  -7  10   8       60.78       46.93      6.22 o
  -6  10   8      341.97      344.14     10.28 o
  -5  10   8      122.76      118.97      7.16 o
  -4  10   8        5.34        6.92      4.32 o
  -3  10   8     4425.20     4566.20     59.26 o
  -2  10   8      145.34      147.29      6.72 o
  -1  10   8      398.89      397.59      7.48 o
   0  10   8       40.19       42.15      3.74 o
   1  10   8      149.24      143.96      4.56 o
   2  10   8       24.48       25.41      4.17 o
   3  10   8      141.06      126.55      5.58 o
   4  10   8        0.07       -2.82      4.56 o
   5  10   8       24.14       20.99      5.22 o
   6  10   8        1.64       -0.94      4.36 o
  -6  11   8       59.24       52.73      7.51 o
  -5  11   8      431.42      444.00     15.54 o
  -4  11   8       65.51       64.00      6.53 o
  -3  11   8      639.92      623.58     13.55 o
  -2  11   8       12.29       11.07      5.58 o
  -1  11   8      677.54      664.48     10.61 o
   0  11   8     1672.65     1712.65     19.37 o
   1  11   8      462.26      473.74      9.27 o
   2  11   8        2.37        1.39      3.44 o
   3  11   8        4.03        7.83      4.08 o
   4  11   8      310.16      306.05      8.30 o
   5  11   8       34.97       22.46      5.33 o
  -5  12   8      418.79      416.83     11.56 o
  -4  12   8     1172.19     1198.54     19.95 o
  -3  12   8      589.72      578.69     13.90 o
  -2  12   8      199.40      187.33      9.02 o
  -1  12   8      118.41      115.59      6.24 o
   0  12   8      286.37      275.34      6.84 o
   1  12   8        0.06       -3.25      3.90 o
   2  12   8      175.33      178.29      7.72 o
   3  12   8      587.26      540.96      9.93 o
   4  12   8      379.53      316.14      8.83 o
  -4  13   8       85.73       81.32      7.52 o
  -3  13   8       57.07       56.86      6.72 o
  -2  13   8      825.14      858.95     17.50 o
  -1  13   8        4.53        9.42      6.06 o
   0  13   8       82.70       67.07      5.43 o
   1  13   8      240.59      237.45      6.26 o
   2  13   8       82.76       78.83      5.37 o
   3  13   8      103.75       94.50      6.07 o
  -2  14   8       96.64       89.22      7.83 o
  -1  14   8       27.22       26.20      7.12 o
   0  14   8      112.95      111.23      8.77 o
   1  14   8      105.08      101.39      8.18 o
  -9   0   9        0.05       -2.70      5.93 o
  -7   0   9      814.58      737.50     13.66 o
  -5   0   9     1228.49     1184.66     14.35 o
  -3   0   9       23.72       25.63      1.73 o
  -1   0   9     1444.33     1212.36     11.76 o
   1   0   9      882.36      831.78      9.50 o
   3   0   9       50.99       53.15      3.59 o
   5   0   9       32.03       32.82      6.97 o
   7   0   9     2046.22     2089.76     37.56 o
  -9   1   9      177.37      164.24      6.35 o
  -8   1   9      794.32      814.77     11.05 o
  -7   1   9      777.53      784.72      9.47 o
  -6   1   9        1.22        0.42      1.56 o
  -5   1   9       30.88       26.66      1.32 o
  -4   1   9     3371.63     3385.63     26.33 o
  -3   1   9     1828.58     1783.22     13.84 o
  -2   1   9     1005.82     1202.30      9.01 o
  -1   1   9     1227.94     1089.32      8.09 o
   0   1   9     2669.67     2997.93     20.76 o
   1   1   9      547.63      477.20      4.52 o
   2   1   9     2052.72     2129.18     16.77 o
   3   1   9     1792.58     1722.17     17.31 o
   4   1   9     1443.34     1464.95     15.72 o
   5   1   9      941.21      949.28     16.39 o
   6   1   9      947.55      925.26     14.26 o
   7   1   9       20.97       24.80      5.76 o
   8   1   9       13.55       13.96      4.94 o
  -9   2   9      534.14      571.24      9.69 o
  -8   2   9      154.74      148.25      6.21 o
  -7   2   9      179.12      169.32      4.21 o
  -6   2   9      193.07      200.91      3.81 o
  -5   2   9     2052.52     2054.92     17.58 o
  -4   2   9      943.26      909.12      8.06 o
  -3   2   9      606.71      587.59      5.69 o
  -2   2   9     1762.41     1778.78     13.76 o
  -1   2   9      102.76      125.61      2.53 o
   0   2   9      518.91      444.24      7.02 o
   1   2   9       46.14       34.20      1.51 o
   2   2   9     1725.56     1852.52     16.10 o
   3   2   9      764.81      805.31      9.45 o
   4   2   9      463.79      456.54      7.03 o
   5   2   9     3221.24     3155.92     60.24 o
   6   2   9      346.55      339.39      8.71 o
   7   2   9      232.00      237.24      6.25 o
   8   2   9        9.28       12.17      4.14 o
  -9   3   9       41.83       30.03      4.13 o
  -8   3   9      176.01      164.13      4.78 o
  -7   3   9        1.71        6.14      2.20 o
  -6   3   9      248.25      248.26      5.60 o
  -5   3   9      929.49      839.66     10.08 o
  -4   3   9        4.54        5.59      1.63 o
  -3   3   9       50.58       42.74      2.22 o
  -2   3   9    13847.06    14540.07    140.71 o
  -1   3   9     1521.38     1477.34     13.07 o
   0   3   9      408.13      400.41      5.08 o
   1   3   9        0.86        6.37      2.28 o
   2   3   9     2557.13     2564.44     22.30 o
   3   3   9      785.74      743.42      8.71 o
   4   3   9      368.77      359.71      5.56 o
   5   3   9      989.85      962.67     12.17 o
   6   3   9      593.25      581.59      8.81 o
   7   3   9        0.20        0.39      2.93 o
   8   3   9      288.85      272.71      8.29 o
  -9   4   9      391.81      391.76      8.01 o
  -8   4   9      668.22      674.91     10.50 o
  -7   4   9      538.69      545.95      8.40 o
  -6   4   9     1003.02      967.18     10.86 o
  -5   4   9     4587.47     4469.74     62.88 o
  -4   4   9       35.44       42.46      2.61 o
  -3   4   9        5.01        3.33      0.90 o
  -2   4   9      584.52      628.44      8.86 o
  -1   4   9      337.66      392.82      5.00 o
   0   4   9       65.92       57.41      1.55 o
   1   4   9      793.47      722.89      8.30 o
   2   4   9      977.56      950.53      9.81 o
   3   4   9     1885.14     1773.78     20.54 o
   4   4   9      140.35      132.28      4.06 o
   5   4   9     1453.85     1504.35     17.11 o
   6   4   9       57.48       55.90      3.92 o
   7   4   9        0.17       -0.66      3.70 o
   8   4   9      153.25      147.15      7.21 o
  -9   5   9       47.94       37.11      5.47 o
  -8   5   9      223.49      251.82      6.75 o
  -7   5   9       12.11       10.73      3.27 o
  -6   5   9       26.88       29.36      3.23 o
  -5   5   9        0.60        0.33      1.69 o
  -4   5   9      477.47      459.83      6.39 o
  -3   5   9     1559.70     1512.05     14.82 o
  -2   5   9      186.14      185.62      2.98 o
  -1   5   9      585.39      511.02      4.92 o
   0   5   9       11.77        7.29      1.14 o
   1   5   9     1812.55     1714.33     16.83 o
   2   5   9        1.73        2.43      2.47 o
   3   5   9      194.94      172.49      3.78 o
   4   5   9        1.51        1.52      2.08 o
   5   5   9       23.82       19.10      2.80 o
   6   5   9     1074.78     1071.65     13.84 o
   7   5   9       25.36       18.14      4.29 o
   8   5   9       57.24       57.48      5.21 o
  -8   6   9        0.37        3.89      3.81 o
  -7   6   9       15.63       18.02      3.37 o
  -6   6   9      772.32      767.97      9.42 o
  -5   6   9      257.14      256.60      4.61 o
  -4   6   9      258.78      242.47      5.04 o
  -3   6   9       90.69       80.61      3.05 o
  -2   6   9      108.51      107.44      2.76 o
  -1   6   9     3023.90     3047.21     25.67 o
   0   6   9        0.60       -0.37      1.15 o
   1   6   9      176.79      162.28      3.63 o
   2   6   9     2098.76     2004.66     18.71 o
   3   6   9      211.55      208.82      4.91 o
   4   6   9      222.94      230.53      4.68 o
   5   6   9       62.00       68.34      5.47 o
   6   6   9      123.24      130.77      6.10 o
   7   6   9       99.93      102.31      5.43 o
   8   6   9      207.89      222.62      7.13 o
  -8   7   9      565.52      609.31     11.10 o
  -7   7   9      935.13      909.24     14.70 o
  -6   7   9      133.27      129.89      4.62 o
  -5   7   9       59.48       57.38      3.30 o
  -4   7   9       25.32       24.33      3.30 o
  -3   7   9      486.69      491.27      6.46 o
  -2   7   9      344.08      348.86      6.72 o
  -1   7   9     1109.04     1069.41     10.16 o
   0   7   9      233.70      216.86      4.61 o
   1   7   9       99.88      103.81      4.37 o
   2   7   9        7.19       10.39      2.35 o
   3   7   9       33.04       40.54      3.67 o
   4   7   9      274.53      267.36      6.91 o
   5   7   9      644.04      659.90      9.51 o
   6   7   9       39.28       36.06      4.29 o
   7   7   9      495.45      489.01     10.32 o
  -8   8   9       86.07       75.22      5.92 o
  -7   8   9       71.66       66.39      5.34 o
  -6   8   9       19.45       27.59      4.30 o
  -5   8   9      511.79      507.48      9.15 o
  -4   8   9      104.04      104.91      4.31 o
  -3   8   9       86.26       86.91      3.40 o
  -2   8   9       18.33       14.81      2.48 o
  -1   8   9       68.31       66.77      2.79 o
   0   8   9       66.10       55.18      3.88 o
   1   8   9       20.51       19.03      3.55 o
   2   8   9       89.12       95.42      4.81 o
   3   8   9     1565.08     1622.18     17.88 o
   4   8   9       53.92       55.43      4.99 o
   5   8   9      320.17      334.14      8.08 o
   6   8   9        3.87        7.38      4.28 o
   7   8   9       81.80      102.70      6.35 o
  -7   9   9      119.22      110.23      6.23 o
  -6   9   9      351.59      341.71      9.03 o
  -5   9   9      582.26      578.45     11.76 o
  -4   9   9        8.59        9.15      3.74 o
  -3   9   9      168.52      159.14      7.07 o
  -2   9   9        9.27        9.53      3.68 o
  -1   9   9      101.50      102.79      3.93 o
   0   9   9      790.82      773.62     11.13 o
   1   9   9     1052.89     1059.49     12.60 o
   2   9   9       52.60       64.15      4.31 o
   3   9   9      676.54      686.37     10.24 o
   4   9   9      136.06      143.79      7.15 o
   5   9   9       27.27       22.35      5.13 o
   6   9   9       20.00       20.64      4.85 o
  -7  10   9       69.32       61.25      8.82 o
  -6  10   9       88.29       86.73      6.87 o
  -5  10   9       52.49       49.97      6.34 o
  -4  10   9        0.22       -4.55      5.02 o
  -3  10   9      986.44      982.63     16.60 o
  -2  10   9      133.49      135.78      8.76 o
  -1  10   9       43.07       39.43      3.77 o
   0  10   9       49.00       48.50      3.73 o
   1  10   9      309.60      333.24      6.83 o
   2  10   9       50.14       45.44      4.40 o
   3  10   9       23.11       22.29      4.52 o
   4  10   9      479.54      492.88     10.21 o
   5  10   9        0.10       -2.43      4.43 o
   6  10   9        3.82        7.62      4.61 o
  -6  11   9       37.50       28.10      6.08 o
  -5  11   9       58.50       66.97      6.66 o
  -4  11   9      821.26      826.22     15.69 o
  -3  11   9        6.68        2.88      5.03 o
  -2  11   9       56.13       50.04      4.92 o
  -1  11   9      220.87      216.61      5.82 o
   0  11   9       11.26       13.75      3.94 o
   1  11   9      284.52      288.92      7.40 o
   2  11   9        1.51        5.68      4.08 o
   3  11   9     3130.71     3121.14     35.20 o
   4  11   9       99.30       76.84      5.81 o
   5  11   9       60.61       55.26      5.84 o
  -5  12   9        5.57        5.64      5.38 o
  -4  12   9       12.17       11.97      6.15 o
  -3  12   9      422.68      417.69     15.44 o
  -2  12   9      144.47      139.12      8.08 o
  -1  12   9        3.78        6.72      5.81 o
   0  12   9      323.17      345.02     10.27 o
   1  12   9        0.79        1.06      3.60 o
   2  12   9      567.58      582.73     11.38 o
   3  12   9       46.56       40.56      4.85 o
   4  12   9       36.57       25.01      4.89 o
  -3  13   9        0.16        5.12      7.01 o
  -2  13   9      686.90      690.33     15.75 o
  -1  13   9       51.67       40.48      6.89 o
   0  13   9       73.32       61.37      6.44 o
   1  13   9       99.60       94.33      5.63 o
   2  13   9        0.93       -0.78      4.32 o
   3  13   9      455.60      452.69     11.60 o
  -8   0  10     3003.62     3047.68     47.73 o
  -6   0  10      735.29      692.29     10.69 o
  -4   0  10      359.96      371.25      5.06 o
  -2   0  10     2306.31     2592.41     27.03 o
   0   0  10      477.56      575.32      7.19 o
   2   0  10     2724.24     2833.40     50.05 o
   4   0  10      230.77      240.23     11.81 o
   6   0  10      224.03      221.12     11.14 o
   8   0  10      278.63      276.31     12.10 o
  -9   1  10      175.09      174.87      6.79 o
  -8   1  10       15.93       23.38      4.01 o
  -7   1  10       30.03       18.72      2.70 o
  -6   1  10      130.85       97.81      2.68 o
  -5   1  10      625.87      597.48      6.81 o
  -4   1  10      110.00       91.36      2.60 o
  -3   1  10      308.96      282.36      3.78 o
  -2   1  10     1454.07     1512.98     13.08 o
  -1   1  10     1276.81     1292.16      9.28 o
   0   1  10      427.55      410.45      3.82 o
   1   1  10     6377.78     6969.51     55.46 o
   2   1  10      454.19      472.07      5.16 o
   3   1  10      303.24      308.19      5.27 o
   4   1  10      284.97      264.04      7.69 o
   5   1  10       17.55       21.90      4.86 o
   6   1  10     1410.58     1409.18     19.68 o
   7   1  10       40.55       40.05      5.74 o
   8   1  10      177.12      169.27      7.05 o
  -9   2  10      515.14      532.91      9.34 o
  -8   2  10      720.09      672.12     13.42 o
  -7   2  10      255.52      229.40      4.60 o
  -6   2  10      428.76      398.97      5.61 o
  -5   2  10     2323.77     2131.26     22.64 o
  -4   2  10      946.34      901.84     10.85 o
  -3   2  10        6.52       16.55      1.46 o
  -2   2  10      140.02       88.02      1.85 o
  -1   2  10      185.82      155.92      2.66 o
   0   2  10     2078.94     2018.67     15.28 o
   1   2  10       60.31       68.02      2.70 o
   2   2  10     3150.89     3167.07     26.95 o
   3   2  10        9.97       15.77      1.81 o
   4   2  10      264.54      251.76      6.13 o
   5   2  10     1038.88     1046.95     14.19 o
   6   2  10       38.82       38.02      5.36 o
   7   2  10      800.53      756.19     11.61 o
   8   2  10       84.91      111.42      6.55 o
  -9   3  10       54.25       52.13      4.44 o
  -8   3  10       18.42       28.05      4.41 o
  -7   3  10     1186.04     1196.28     14.20 o
  -6   3  10      114.92       93.09      4.03 o
  -5   3  10        0.99        4.59      2.18 o
  -4   3  10     1151.60     1082.97      9.67 o
  -3   3  10        6.19        3.04      1.33 o
  -2   3  10      406.53      457.39      4.70 o
  -1   3  10       49.70       71.97      2.40 o
   0   3  10      485.27      409.77      4.47 o
   1   3  10       98.01       65.55      2.69 o
   2   3  10      601.53      556.79      6.82 o
   3   3  10     1700.05     1623.58     14.55 o
   4   3  10        2.19        0.74      1.57 o
   5   3  10        1.53        1.82      2.88 o
   6   3  10       10.78       16.62      3.56 o
   7   3  10       68.54       71.45      5.65 o
   8   3  10       66.96       70.79      6.28 o
  -9   4  10       72.21       77.47      7.66 o
  -8   4  10       82.62       77.86      4.89 o
  -7   4  10       99.56       86.25      4.11 o
  -6   4  10      133.33      133.55      4.37 o
  -5   4  10       57.52       56.03      2.75 o
  -4   4  10     2482.35     2398.26     23.34 o
  -3   4  10      110.07       93.65      2.95 o
  -2   4  10      685.59      715.86     10.57 o
  -1   4  10      964.60      912.45      8.63 o
   0   4  10        0.95        0.76      0.63 o
   1   4  10       91.14       99.46      3.21 o
   2   4  10      938.45      891.97      9.79 o
   3   4  10     1713.94     1682.13     17.08 o
   4   4  10     1785.00     1759.41     18.83 o
   5   4  10      169.33      157.08      5.26 o
   6   4  10       62.60       64.10      4.16 o
   7   4  10       11.47       14.43      4.77 o
   8   4  10       85.52       78.38      5.75 o
  -9   5  10      370.54      382.90      9.10 o
  -8   5  10      555.91      583.34     12.25 o
  -7   5  10       66.83       67.78      4.14 o
  -6   5  10        1.38        0.38      2.38 o
  -5   5  10      613.14      591.75      8.09 o
  -4   5  10       51.86       43.90      2.05 o
  -3   5  10     1248.12     1192.04     11.92 o
  -2   5  10     1560.49     1594.93     16.31 o
  -1   5  10      529.85      545.12      4.68 o
   0   5  10      765.57      752.37      8.85 o
   1   5  10     2399.30     2373.79     22.81 o
   2   5  10      792.37      739.30      9.74 o
   3   5  10      673.88      647.04      9.23 o
   4   5  10       23.40       18.44      2.32 o
   5   5  10        2.33        1.41      4.19 o
   6   5  10      454.66      455.23      8.29 o
   7   5  10       53.24       59.17      5.07 o
   8   5  10      274.29      291.49      8.00 o
  -8   6  10        4.28        2.29      3.36 o
  -7   6  10       26.63       24.57      4.35 o
  -6   6  10      935.69      953.32     10.82 o
  -5   6  10     1621.29     1617.10     15.67 o
  -4   6  10       49.50       52.86      3.34 o
  -3   6  10     3459.91     3382.75     30.68 o
  -2   6  10       97.76       75.39      1.70 o
  -1   6  10      898.62      918.87      8.72 o
   0   6  10      463.56      441.94      9.75 o
   1   6  10      275.19      255.78      4.91 o
   2   6  10      581.87      571.98      7.38 o
   3   6  10       51.02       45.43      3.62 o
   4   6  10     1321.26     1341.75     14.79 o
   5   6  10     1581.18     1603.79     17.52 o
   6   6  10       62.26       71.47      5.24 o
   7   6  10      465.74      439.21      8.81 o
  -8   7  10      177.69      198.20      6.90 o
  -7   7  10      296.65      290.46      7.42 o
  -6   7  10      753.90      750.51     11.03 o
  -5   7  10     3156.15     3222.67     36.32 o
  -4   7  10       61.00       59.36      3.63 o
  -3   7  10      154.29      143.75      5.48 o
  -2   7  10     2088.55     2049.33     19.90 o
  -1   7  10      236.92      218.80      4.86 o
   0   7  10     1244.89     1208.36     16.42 o
   1   7  10       17.31       17.18      3.89 o
   2   7  10     1754.70     1750.93     17.04 o
   3   7  10      320.86      323.07      6.20 o
   4   7  10      465.64      471.06      7.54 o
   5   7  10      133.73      126.15      5.14 o
   6   7  10     1199.42     1184.25     16.95 o
   7   7  10       87.12       71.68      5.74 o
  -8   8  10      158.91      132.71      6.59 o
  -7   8  10      100.68       95.55      5.40 o
  -6   8  10      112.32      110.83      4.60 o
  -5   8  10        8.48        7.86      3.92 o
  -4   8  10      482.21      486.17      7.70 o
  -3   8  10      918.03      891.63     11.49 o
  -2   8  10      533.70      507.59      9.05 o
  -1   8  10       70.28       77.14      3.68 o
   0   8  10     1655.42     1608.36     17.66 o
   1   8  10      826.22      835.72     11.13 o
   2   8  10       27.54       30.69      3.76 o
   3   8  10        7.29        6.53      4.08 o
   4   8  10      331.43      333.23      7.96 o
   5   8  10      133.27      145.91      6.10 o
   6   8  10      168.04      176.88      6.56 o
  -7   9  10        2.99        1.34      3.80 o
  -6   9  10       29.22       26.72      4.25 o
  -5   9  10      605.11      609.22     17.93 o
  -4   9  10      312.58      315.70      8.28 o
  -3   9  10      333.26      324.45      9.02 o
  -2   9  10      483.57      465.62      8.61 o
  -1   9  10       88.66       90.43      4.21 o
   0   9  10     1210.33     1179.48     14.01 o
   1   9  10       30.94       23.88      3.27 o
   2   9  10        2.07        1.79      3.10 o
   3   9  10      201.43      212.52      5.94 o
   4   9  10      114.55      122.60      6.20 o
   5   9  10      135.67      145.51      6.89 o
   6   9  10      359.80      384.61      8.75 o
  -6  10  10      237.82      230.82      8.95 o
  -5  10  10      161.67      151.22      9.11 o
  -4  10  10      386.39      382.55     11.37 o
  -3  10  10       65.22       75.11      7.01 o
  -2  10  10      202.79      203.81      7.93 o
  -1  10  10     1927.13     2002.36     21.76 o
   0  10  10      134.27      116.03      6.26 o
   1  10  10       10.37       14.07      3.03 o
   2  10  10        3.17        2.52      3.18 o
   3  10  10     2826.17     2826.59     31.29 o
   4  10  10        9.61        8.18      4.68 o
   5  10  10      417.91      465.93      9.80 o
  -6  11  10       38.91       27.45      7.36 o
  -5  11  10        0.81        2.72      5.15 o
  -4  11  10       94.35       93.83      7.46 o
  -3  11  10      559.21      553.22     12.24 o
  -2  11  10       88.28       77.63      5.73 o
  -1  11  10        0.30        4.19      4.22 o
   0  11  10        0.71        3.26      3.01 o
   1  11  10     1088.31     1108.57     15.52 o
   2  11  10       88.23       92.43      5.23 o
   3  11  10      944.03      854.79     13.02 o
   4  11  10     2600.74     2566.22     32.13 o
   5  11  10        6.30        6.04      4.71 o
  -5  12  10        6.89       -1.15      6.33 o
  -4  12  10       16.60       12.51      6.69 o
  -3  12  10      162.94      159.64      7.83 o
  -2  12  10        2.26        4.62      4.52 o
  -1  12  10      106.34      119.40     15.54 o
   0  12  10       59.65       55.13      5.44 o
   1  12  10      272.27      290.09      8.13 o
   2  12  10        2.07        1.86      3.42 o
   3  12  10        9.41        4.32      4.37 o
  -3  13  10      156.49      155.65      9.52 o
  -2  13  10      670.56      684.47     16.28 o
  -1  13  10        3.07        6.78      5.71 o
   0  13  10      937.96      911.28     16.82 o
   1  13  10       66.91       57.96      7.00 o
   2  13  10      198.64      190.01      8.81 o
  -9   0  11      702.73      722.80     17.26 o
  -7   0  11       49.97       24.43      4.10 o
  -5   0  11     1063.80     1069.14     17.11 o
  -3   0  11        7.42        7.68      1.03 o
  -1   0  11     2655.11     2618.36     25.67 o
   1   0  11     2007.44     1881.63     20.67 o
   3   0  11     5478.84     5685.98    103.16 o
   5   0  11     1718.53     1741.32     30.56 o
   7   0  11      102.87       94.89      8.79 o
  -9   1  11       66.76       72.16      7.41 o
  -8   1  11      331.46      335.05      6.87 o
  -7   1  11       21.62       21.46      3.13 o
  -6   1  11      288.76      246.82      4.46 o
  -5   1  11      176.42      178.98      4.75 o
  -4   1  11      922.61      934.11      9.02 o
  -3   1  11        0.06        0.51      1.47 o
  -2   1  11     1143.73     1155.47      9.43 o
  -1   1  11     4311.20     4474.47     33.06 o
   0   1  11      105.63      115.27      2.08 o
   1   1  11       55.48       38.49      2.13 o
   2   1  11      318.99      384.13      4.71 o
   3   1  11        5.11        6.05      2.10 o
   4   1  11       65.85       57.85      3.35 o
   5   1  11     1080.59     1103.54     14.39 o
   6   1  11     2453.97     2507.63     30.76 o
   7   1  11      199.14      216.96      8.39 o
   8   1  11        6.45       -0.49      4.04 o
  -9   2  11      550.44      569.81     18.47 o
  -8   2  11        5.72        6.20      3.52 o
  -7   2  11       89.54       89.88      4.67 o
  -6   2  11      153.86      151.01      3.51 o
  -5   2  11       28.40       37.41      1.93 o
  -4   2  11        3.02        3.39      1.18 o
  -3   2  11     2132.29     2056.69     16.68 o
  -2   2  11       80.97       58.82      2.10 o
  -1   2  11      394.82      448.25      4.83 o
   0   2  11        3.28        0.38      1.48 o
   1   2  11     1670.52     1656.71     15.48 o
   2   2  11     1429.26     1307.37     12.46 o
   3   2  11        5.99        3.32      3.65 o
   4   2  11     1063.29     1020.20     11.98 o
   5   2  11      500.73      516.21     12.22 o
   6   2  11      322.70      337.56      8.44 o
   7   2  11     1151.72     1136.08     17.02 o
   8   2  11       41.65       49.80      6.05 o
  -9   3  11      477.93      511.99     10.43 o
  -8   3  11        9.54        9.43      3.59 o
  -7   3  11      141.84      141.28      4.22 o
  -6   3  11       10.88       19.32      2.94 o
  -5   3  11      218.01      186.98      3.72 o
  -4   3  11       96.68       95.25      2.66 o
  -3   3  11     2382.30     2371.74     23.88 o
  -2   3  11      684.05      677.10      7.35 o
  -1   3  11     5555.86     5919.95     54.68 o
   0   3  11     2617.40     2482.25     21.12 o
   1   3  11      194.66      192.86      4.09 o
   2   3  11        1.12        3.17      2.39 o
   3   3  11       51.18       43.79      1.53 o
   4   3  11       20.52       17.80      2.60 o
   5   3  11     1443.07     1458.23     16.67 o
   6   3  11      148.47      148.87      4.94 o
   7   3  11       36.15       38.42      5.16 o
   8   3  11      218.23      219.91      8.17 o
  -9   4  11        1.74        4.07      3.77 o
  -8   4  11       23.18       24.60      4.60 o
  -7   4  11       11.39        8.53      3.00 o
  -6   4  11     1412.88     1364.19     14.20 o
  -5   4  11      759.15      666.89      7.61 o
  -4   4  11      539.76      529.84      5.72 o
  -3   4  11      219.07      197.02      4.75 o
  -2   4  11      323.06      344.30      5.09 o
  -1   4  11       47.43       29.08      1.83 o
   0   4  11        2.33        4.47      1.71 o
   1   4  11       21.41       19.74      2.38 o
   2   4  11     1167.12     1115.68     11.79 o
   3   4  11       62.24       73.46      4.12 o
   4   4  11      411.73      370.70      7.96 o
   5   4  11       20.34       21.86      2.77 o
   6   4  11      112.68      119.94      6.32 o
   7   4  11      724.02      746.03     13.47 o
   8   4  11      331.74      313.86      7.74 o
  -8   5  11      830.43      844.54     13.63 o
  -7   5  11      114.96      105.39      4.61 o
  -6   5  11       67.75       78.82      3.56 o
  -5   5  11       15.44       11.60      2.54 o
  -4   5  11     4596.99     4565.35     46.81 o
  -3   5  11       43.06       46.08      2.66 o
  -2   5  11       59.23       61.12      2.59 o
  -1   5  11      166.33      151.31      2.96 o
   0   5  11       32.02       29.59      2.01 o
   1   5  11      722.38      701.52      8.33 o
   2   5  11      373.97      373.54      6.97 o
   3   5  11       13.43       17.82      3.47 o
   4   5  11      109.26      119.25      5.63 o
   5   5  11       89.06      103.16      5.62 o
   6   5  11      275.28      278.65      6.98 o
   7   5  11      370.96      373.51      8.13 o
  -8   6  11      326.65      324.72      9.09 o
  -7   6  11       26.65       25.41      4.37 o
  -6   6  11       99.48       93.60      4.58 o
  -5   6  11      143.78      122.89      3.61 o
  -4   6  11     3758.94     3813.15     39.29 o
  -3   6  11     1146.79     1118.90     13.09 o
  -2   6  11        0.63        0.87      0.85 o
  -1   6  11     2992.98     2921.88     28.45 o
   0   6  11      193.71      175.87      3.40 o
   1   6  11      328.51      306.79      5.23 o
   2   6  11      245.94      232.94      5.01 o
   3   6  11       74.23       78.18      3.89 o
   4   6  11      304.96      307.89      6.79 o
   5   6  11       72.31       75.92      4.85 o
   6   6  11      103.01      101.88      5.09 o
   7   6  11      159.98      171.55      6.41 o
  -8   7  11        7.69        8.26      4.37 o
  -7   7  11     1148.74     1176.75     17.33 o
  -6   7  11      216.19      223.66      6.40 o
  -5   7  11     1950.41     1947.69     22.86 o
  -4   7  11      949.13      967.83     14.72 o
  -3   7  11     2506.92     2504.07     28.15 o
  -2   7  11     1928.30     1888.11     17.36 o
  -1   7  11        7.48        8.77      1.38 o
   0   7  11        5.96        8.27      1.26 o
   1   7  11       50.74       48.68      2.55 o
   2   7  11      880.87      883.97     10.45 o
   3   7  11      539.35      562.73      7.95 o
   4   7  11        8.95       10.54      3.38 o
   5   7  11       73.70       77.31      5.11 o
   6   7  11      807.06      792.96     12.72 o
   7   7  11        0.66       -1.60      4.15 o
  -7   8  11      413.06      448.84      9.35 o
  -6   8  11        5.54        6.20      4.35 o
  -5   8  11      842.91      850.62     13.26 o
  -4   8  11        0.91        0.72      2.65 o
  -3   8  11     1019.51      996.66     14.09 o
  -2   8  11        2.77        4.08      2.28 o
  -1   8  11        2.26        1.83      2.11 o
   0   8  11      375.01      363.52      6.39 o
   1   8  11      544.86      568.38      8.81 o
   2   8  11     1206.71     1212.12     14.25 o
   3   8  11       10.56       13.16      3.55 o
   4   8  11       56.19       68.02      5.55 o
   5   8  11       10.20       13.82      4.59 o
   6   8  11        2.83        9.25      4.34 o
  -7   9  11      273.21      256.95     10.04 o
  -6   9  11      197.49      194.16      9.47 o
  -5   9  11       47.85       55.30      6.27 o
  -4   9  11      107.77      101.00      7.29 o
  -3   9  11      335.04      341.87      8.89 o
  -2   9  11      568.14      552.97      9.56 o
  -1   9  11      116.54      118.66      4.56 o
   0   9  11      102.53      112.18      4.58 o
   1   9  11      381.02      410.47      7.21 o
   2   9  11       57.07       51.22      4.34 o
   3   9  11      104.09      124.43      5.25 o
   4   9  11      419.98      415.60      9.55 o
   5   9  11        8.41        9.14      5.15 o
   6   9  11      107.52      129.58      6.57 o
  -6  10  11     1449.57     1496.70     26.12 o
  -5  10  11        0.35       -0.09      6.69 o
  -4  10  11      108.84      127.63      8.41 o
  -3  10  11       13.95       15.16      5.44 o
  -2  10  11      314.36      303.12      8.86 o
  -1  10  11       30.17       26.76      4.22 o
   0  10  11      187.51      177.80      4.93 o
   1  10  11       59.39       43.79      3.57 o
   2  10  11      715.73      724.51     11.32 o
   3  10  11      577.05      524.46     10.05 o
   4  10  11      149.40      182.00      7.05 o
   5  10  11       18.15       10.64      4.94 o
  -5  11  11      123.99      121.66      7.63 o
  -4  11  11      156.00      162.93      9.12 o
  -3  11  11      877.55      881.45     17.54 o
  -2  11  11      410.01      416.25      9.38 o
  -1  11  11      165.43      162.01      6.29 o
   0  11  11       34.92       29.62      3.66 o
   1  11  11       29.34       20.37      4.35 o
   2  11  11       97.18      102.01      5.19 o
   3  11  11       12.11       16.82      4.70 o
   4  11  11      204.23      192.33      6.98 o
  -4  12  11        8.39       12.50      9.90 o
  -3  12  11      193.28      193.61      7.66 o
  -2  12  11       46.88       58.83      5.54 o
  -1  12  11        7.97        8.60      6.32 o
   0  12  11       86.78       89.83      6.66 o
   1  12  11       35.49       38.77      4.93 o
   2  12  11      507.36      529.55     10.26 o
   3  12  11       42.11       33.60      5.48 o
  -2  13  11        4.25       10.97      7.28 o
  -1  13  11       19.27       16.89      6.96 o
   0  13  11      107.93      114.66      6.70 o
   1  13  11       35.12       29.24      5.67 o
  -8   0  12      535.56      523.03     14.65 o
  -6   0  12     1634.71     1721.54     26.73 o
  -4   0  12     2240.37     2067.37     24.27 o
  -2   0  12     4548.63     4410.79     43.76 o
   0   0  12     3171.18     3380.24     46.81 o
   2   0  12       97.43      118.29      3.46 o
   4   0  12     4890.64     5032.07    184.75 o
   6   0  12     1548.45     1528.39     58.26 o
   8   0  12      404.87      401.79     14.61 o
  -9   1  12      213.05      230.42      7.46 o
  -8   1  12        5.60       10.34      4.02 o
  -7   1  12      505.16      495.14      8.18 o
  -6   1  12        8.29        0.66      2.43 o
  -5   1  12       27.93       23.59      1.82 o
  -4   1  12     1285.23     1204.62     10.99 o
  -3   1  12     2082.78     2004.36     16.95 o
  -2   1  12       12.20        7.49      1.41 o
  -1   1  12        6.54       10.07      1.23 o
   0   1  12     1884.17     1746.53     13.45 o
   1   1  12     2469.99     2417.82     19.33 o
   2   1  12      165.16      138.55      2.93 o
   3   1  12      674.79      636.35      8.04 o
   4   1  12      297.14      309.23      6.89 o
   5   1  12        7.23        8.13      3.58 o
   6   1  12       26.76       29.64      5.23 o
   7   1  12        4.25        7.48      4.62 o
   8   1  12       22.22       13.09      5.07 o
  -9   2  12      474.80      481.18     10.83 o
  -8   2  12      357.29      332.12      7.20 o
  -7   2  12      465.80      514.61      8.89 o
  -6   2  12        0.14        3.45      2.54 o
  -5   2  12       98.31       92.50      2.29 o
  -4   2  12      611.03      586.21      6.38 o
  -3   2  12     1059.00     1023.01     10.15 o
  -2   2  12     1270.99     1314.97     12.52 o
  -1   2  12      971.30     1007.38      8.90 o
   0   2  12      370.09      347.00      4.39 o
   1   2  12     1664.54     1678.88     15.02 o
   2   2  12     2274.49     2229.35     30.66 o
   3   2  12     1176.36     1152.09     14.01 o
   4   2  12      247.87      253.40      6.63 o
   5   2  12      149.43      151.07      5.86 o
   6   2  12      101.99      102.06      6.45 o
   7   2  12      365.08      350.20      9.04 o
   8   2  12       70.45       52.46      6.03 o
  -9   3  12        1.71       -4.57      4.57 o
  -8   3  12      127.31      139.28      6.69 o
  -7   3  12      448.70      449.84      8.23 o
  -6   3  12      371.93      377.09      5.77 o
  -5   3  12     1921.18     1876.52     17.92 o
  -4   3  12     2071.55     1975.91     17.80 o
  -3   3  12     1486.23     1480.92     14.85 o
  -2   3  12      438.79      395.19      5.79 o
  -1   3  12      122.46      100.43      2.71 o
   0   3  12       50.89       35.36      1.64 o
   1   3  12     1249.19     1261.49     13.26 o
   2   3  12      240.79      239.45      5.00 o
   3   3  12     2038.46     2056.99     21.28 o
   4   3  12        5.55        9.66      3.91 o
   5   3  12     1171.82     1181.97     14.52 o
   6   3  12       21.26       20.66      4.69 o
   7   3  12      171.44      161.95      9.80 o
  -9   4  12       18.42       15.97      4.57 o
  -8   4  12     1284.97     1329.82     19.85 o
  -7   4  12       54.44       48.47      4.04 o
  -6   4  12       82.73       81.00      3.48 o
  -5   4  12      814.37      814.44      9.04 o
  -4   4  12      387.82      374.28      5.28 o
  -3   4  12      614.90      591.02      8.15 o
  -2   4  12     2233.20     2153.71     23.52 o
  -1   4  12     1488.22     1455.95     13.69 o
   0   4  12     2120.13     1994.37     19.98 o
   1   4  12      601.69      626.29      7.80 o
   2   4  12     2915.28     2938.31     28.69 o
   3   4  12      361.71      336.47      6.39 o
   4   4  12       20.53       21.15      4.51 o
   5   4  12      439.15      460.79      9.35 o
   6   4  12      454.98      448.31      9.34 o
   7   4  12      317.89      336.43      9.50 o
  -8   5  12      100.88      114.14      5.94 o
  -7   5  12      352.39      325.72      6.19 o
  -6   5  12       53.19       53.53      3.47 o
  -5   5  12      212.01      210.26      4.53 o
  -4   5  12     2413.68     2352.11     27.47 o
  -3   5  12      303.68      290.02      3.95 o
  -2   5  12      511.91      489.88      5.78 o
  -1   5  12        1.14        5.49      1.70 o
   0   5  12      307.34      279.80      5.60 o
   1   5  12      238.16      205.44      4.16 o
   2   5  12     1330.10     1334.36     14.82 o
   3   5  12      349.60      345.57      6.59 o
   4   5  12       17.84       18.99      4.13 o
   5   5  12      143.79      146.64      6.23 o
   6   5  12       53.54       56.55      5.82 o
   7   5  12        1.86        0.13      3.52 o
  -8   6  12        5.64        5.01      4.38 o
  -7   6  12      224.90      198.56      7.06 o
  -6   6  12      151.93      149.84      4.99 o
  -5   6  12      112.68      112.03      5.03 o
  -4   6  12        1.80        1.31      3.13 o
  -3   6  12        1.54        2.70      2.40 o
  -2   6  12       39.69       35.57      2.47 o
  -1   6  12     2285.32     2191.42     23.60 o
   0   6  12       30.01       29.79      2.33 o
   1   6  12     1222.08     1101.63     12.08 o
   2   6  12      797.51      734.75      9.08 o
   3   6  12      331.40      324.34      6.03 o
   4   6  12      488.42      468.55      7.97 o
   5   6  12       25.77       30.46      4.15 o
   6   6  12       89.50      102.80      5.01 o
   7   6  12      555.64      571.35     11.07 o
  -8   7  12      243.94      252.76      8.11 o
  -7   7  12      487.95      484.63      9.58 o
  -6   7  12        9.70        8.87      4.26 o
  -5   7  12      133.87      131.28      4.82 o
  -4   7  12      536.08      514.98      8.67 o
  -3   7  12       49.32       54.78      4.22 o
  -2   7  12        6.65        7.72      2.17 o
  -1   7  12      196.42      174.82      6.67 o
   0   7  12      368.01      379.68      6.43 o
   1   7  12      825.47      746.09      8.93 o
   2   7  12       68.92       81.02      3.52 o
   3   7  12        0.21        3.30      3.60 o
   4   7  12      891.21      949.35     12.68 o
   5   7  12      259.61      255.82      6.99 o
   6   7  12       36.14       40.75      5.22 o
  -7   8  12      242.85      248.35      8.01 o
  -6   8  12        4.00       -0.29      3.65 o
  -5   8  12      109.08      122.16      5.51 o
  -4   8  12      315.47      331.61      7.12 o
  -3   8  12        3.46        4.29      2.98 o
  -2   8  12      132.58      132.72      5.77 o
  -1   8  12      395.81      422.14      6.26 o
   0   8  12       80.68       75.19      4.05 o
   1   8  12      129.52      147.14      5.13 o
   2   8  12     1199.33     1220.67     14.24 o
   3   8  12      127.29      128.11      5.25 o
   4   8  12      235.94      249.95      8.95 o
   5   8  12      793.90      793.01     12.09 o
   6   8  12       51.68       49.84      5.51 o
  -7   9  12       34.37       35.84      6.37 o
  -6   9  12      124.52      123.89     11.37 o
  -5   9  12      132.90      140.17      7.69 o
  -4   9  12      276.95      288.96     14.66 o
  -3   9  12       14.21       22.22      5.23 o
  -2   9  12      910.44      880.70     13.05 o
  -1   9  12       48.64       50.76      4.59 o
   0   9  12       16.71       13.81      3.07 o
   1   9  12        1.21        3.39      2.83 o
   2   9  12       77.12       89.74      4.81 o
   3   9  12        7.90        7.98      3.61 o
   4   9  12        7.82        2.46      4.45 o
   5   9  12      533.28      577.29     12.13 o
  -6  10  12      267.12      255.53     15.98 o
  -5  10  12        0.06        5.99      5.55 o
  -4  10  12       56.18       51.59      6.87 o
  -3  10  12       47.65       47.89      6.98 o
  -2  10  12      265.03      269.19      8.60 o
  -1  10  12       77.79       90.22      5.26 o
   0  10  12       24.66       20.85      3.59 o
   1  10  12      697.92      705.84     10.67 o
   2  10  12        4.25        7.04      4.07 o
   3  10  12      135.70      141.08      8.90 o
   4  10  12      112.78      114.48      6.20 o
   5  10  12      451.74      432.72     10.28 o
  -5  11  12       37.83       27.47      6.06 o
  -4  11  12       21.28       18.39      6.34 o
  -3  11  12        9.69        9.59      4.87 o
  -2  11  12      210.69      216.74      7.43 o
  -1  11  12        0.08        1.78      4.19 o
   0  11  12      323.68      305.11      9.17 o
   1  11  12       42.17       46.95      4.85 o
   2  11  12        1.34       -1.73      3.55 o
   3  11  12       95.37      106.37      5.72 o
   4  11  12      170.52      186.93      8.11 o
  -4  12  12       63.36       56.69      9.12 o
  -3  12  12      406.67      393.08     10.00 o
  -2  12  12       40.85       47.49      9.96 o
  -1  12  12      145.84      145.97      9.07 o
   0  12  12      141.00      112.74      7.66 o
   1  12  12       14.22       18.50      5.68 o
   2  12  12       91.97       85.39      5.47 o
   3  12  12        0.62       -0.58      4.38 o
  -2  13  12      139.16      133.93     21.48 o
  -1  13  12        2.59        2.74      5.09 o
   0  13  12       89.44      101.69      6.79 o
  -9   0  13      488.46      575.19     18.67 o
  -7   0  13     1324.95     1234.43     24.61 o
  -5   0  13     2189.10     2093.72     30.57 o
  -3   0  13     1068.10     1035.14     12.90 o
  -1   0  13      796.90      813.53     11.29 o
   1   0  13      287.89      289.20      7.16 o
   3   0  13       48.85       45.32      3.29 o
   5   0  13      793.76      846.59     18.06 o
   7   0  13        0.15        0.84      5.85 o
  -9   1  13      594.89      653.81     13.30 o
  -8   1  13      701.11      712.88     11.87 o
  -7   1  13      347.72      359.52      7.15 o
  -6   1  13        2.24        0.35      2.25 o
  -5   1  13      233.15      207.31      3.69 o
  -4   1  13       61.98       52.68      1.84 o
  -3   1  13       17.96       20.48      2.13 o
  -2   1  13      125.31      130.95      3.37 o
  -1   1  13      178.54      167.78      2.71 o
   0   1  13      346.46      312.02      4.41 o
   1   1  13        3.00        6.45      1.39 o
   2   1  13       10.46       11.34      1.63 o
   3   1  13      388.58      372.17      6.02 o
   4   1  13      892.74      896.99     12.16 o
   5   1  13      158.36      163.43      7.21 o
   6   1  13      288.40      305.53      9.03 o
   7   1  13       43.52       37.01      5.27 o
  -9   2  13      168.68      181.27      7.17 o
  -8   2  13       10.41        6.39      4.82 o
  -7   2  13      428.37      398.93      7.05 o
  -6   2  13       95.60      100.95      4.04 o
  -5   2  13        3.07        0.01      1.36 o
  -4   2  13       62.82       51.44      2.19 o
  -3   2  13     4263.75     4182.68     37.46 o
  -2   2  13      236.62      220.19      3.74 o
  -1   2  13     1293.05     1292.13     16.32 o
   0   2  13      489.62      488.17      6.27 o
   1   2  13      205.40      224.97      3.39 o
   2   2  13       10.83       16.58      1.68 o
   3   2  13       82.44       96.53      3.05 o
   4   2  13      298.29      304.29      7.02 o
   5   2  13       14.12       10.09      4.37 o
   6   2  13       18.99       12.51      4.27 o
   7   2  13      416.43      419.30     10.73 o
  -9   3  13      203.48      205.46      7.53 o
  -8   3  13       17.08       20.32      4.38 o
  -7   3  13     1205.15     1175.18     15.15 o
  -6   3  13        0.95        1.73      2.06 o
  -5   3  13       30.59       17.05      2.39 o
  -4   3  13      589.94      556.03      6.30 o
  -3   3  13       24.47       25.13      2.86 o
  -2   3  13     3393.67     3305.42     33.18 o
  -1   3  13      276.75      289.10      7.34 o
   0   3  13      424.56      383.21      4.59 o
   1   3  13      125.12      128.29      3.64 o
   2   3  13      159.02      147.83      4.36 o
   3   3  13     2455.18     2509.93     25.58 o
   4   3  13      225.71      225.89      6.55 o
   5   3  13       14.16       13.47      4.56 o
   6   3  13      851.38      847.95     12.92 o
   7   3  13      163.76      162.86      7.05 o
  -8   4  13       88.47      103.08      5.02 o
  -7   4  13      525.85      528.09      8.89 o
  -6   4  13      267.50      314.43      6.02 o
  -5   4  13        0.26        0.90      2.63 o
  -4   4  13      580.77      555.19      7.99 o
  -3   4  13      486.29      468.73      7.93 o
  -2   4  13     3424.33     3443.81     37.71 o
  -1   4  13      617.16      589.30      9.59 o
   0   4  13      167.36      159.73      4.00 o
   1   4  13      726.96      662.88      8.36 o
   2   4  13       57.73       45.39      3.32 o
   3   4  13     3823.81     3913.93     38.99 o
   4   4  13       61.38       64.48      4.83 o
   5   4  13       84.98       79.23      5.80 o
   6   4  13      360.56      367.84     11.05 o
   7   4  13      489.60      481.16     10.39 o
  -8   5  13      124.22      128.83      5.76 o
  -7   5  13       33.27       44.49      3.99 o
  -6   5  13       32.67       44.38      3.42 o
  -5   5  13      101.34       98.20      3.81 o
  -4   5  13      696.62      732.77      9.77 o
  -3   5  13        1.35       -0.11      1.29 o
  -2   5  13     3804.75     3739.05     37.17 o
  -1   5  13      796.12      809.45      8.15 o
   0   5  13      658.00      645.54      7.77 o
   1   5  13      110.03      101.25      3.28 o
   2   5  13     1729.42     1797.94     19.68 o
   3   5  13      838.42      819.87     10.67 o
   4   5  13      114.76      110.20      5.12 o
   5   5  13        8.31        9.45      4.07 o
   6   5  13      626.98      647.18     10.73 o
   7   5  13       28.89       24.48      4.52 o
  -8   6  13      179.03      188.61      6.39 o
  -7   6  13       39.42       34.53      4.79 o
  -6   6  13      822.57      856.07     10.20 o
  -5   6  13       81.19       93.04      4.88 o
  -4   6  13       14.76       17.97      3.47 o
  -3   6  13      158.46      170.78      4.73 o
  -2   6  13      428.85      421.40      6.73 o
  -1   6  13        3.70        4.65      1.94 o
   0   6  13      379.30      391.44      5.33 o
   1   6  13      368.26      377.67      5.66 o
   2   6  13     1841.84     1886.63     18.79 o
   3   6  13      110.07      116.68      5.36 o
   4   6  13       12.96       14.40      3.46 o
   5   6  13       54.56       50.67      4.53 o
   6   6  13       55.17       60.76      5.23 o
  -7   7  13       61.28       49.24      5.40 o
  -6   7  13      111.63      114.22      5.62 o
  -5   7  13     1318.83     1353.05     17.48 o
  -4   7  13      241.95      244.17      5.85 o
  -3   7  13      298.48      298.85      6.41 o
  -2   7  13      138.73      140.35      5.09 o
  -1   7  13     3475.13     3350.29     32.69 o
   0   7  13      164.58      150.73      3.32 o
   1   7  13      562.73      496.62      8.01 o
   2   7  13       15.26       22.84      3.48 o
   3   7  13        0.28       -3.29      3.29 o
   4   7  13       17.01       16.99      3.64 o
   5   7  13     1237.11     1276.69     16.65 o
   6   7  13        5.57       10.27      4.50 o
  -7   8  13      173.53      197.77      9.96 o
  -6   8  13       13.85        9.94      4.29 o
  -5   8  13        2.38        0.35      3.02 o
  -4   8  13      623.06      612.68     10.20 o
  -3   8  13      824.39      833.80     13.50 o
  -2   8  13      546.19      541.78      9.81 o
  -1   8  13       85.05       75.84      4.18 o
   0   8  13       70.62       86.97      4.26 o
   1   8  13      618.54      587.67      9.02 o
   2   8  13      125.99      143.04      5.62 o
   3   8  13      720.54      753.54     10.51 o
   4   8  13       23.28       19.67      4.33 o
   5   8  13        7.77        9.17      4.25 o
   6   8  13       21.03       26.30      5.52 o
  -6   9  13       92.29       92.75      7.29 o
  -5   9  13       45.80       50.07      6.11 o
  -4   9  13      105.13      121.24      8.64 o
  -3   9  13      789.15      785.30     15.83 o
  -2   9  13       91.70       95.33      5.47 o
  -1   9  13      501.34      525.14      9.46 o
   0   9  13     1299.66     1313.09     16.67 o
   1   9  13      134.72      144.00      5.24 o
   2   9  13        1.01        4.22      3.12 o
   3   9  13      348.32      353.31      6.85 o
   4   9  13      505.40      567.44     10.60 o
   5   9  13      328.90      368.60      9.58 o
  -6  10  13       60.70       60.38      6.97 o
  -5  10  13       31.82       31.31      6.20 o
  -4  10  13     2242.39     2319.03     35.16 o
  -3  10  13      511.65      517.31     11.28 o
  -2  10  13      636.65      626.34     11.84 o
  -1  10  13       83.32       94.94      5.03 o
   0  10  13      674.70      683.50     11.92 o
   1  10  13       16.92       15.79      3.43 o
   2  10  13       23.34       23.03      4.77 o
   3  10  13       10.65       10.09      5.00 o
   4  10  13      468.22      460.57     14.56 o
  -5  11  13        0.45       -5.41      5.41 o
  -4  11  13        5.36       14.88      5.83 o
  -3  11  13      257.19      245.91      8.17 o
  -2  11  13       85.85      101.47      7.82 o
  -1  11  13      136.62      141.43      9.80 o
   0  11  13        8.36       18.08      5.17 o
   1  11  13      527.77      552.35     13.18 o
   2  11  13        0.32        1.84      3.66 o
   3  11  13       68.02       75.92      5.61 o
  -3  12  13      346.28      369.37     13.46 o
  -2  12  13      137.96      154.27     17.70 o
  -1  12  13      191.29      186.53      8.68 o
   0  12  13       93.51       72.16      6.76 o
   1  12  13      194.21      183.05     10.76 o
   2  12  13      473.49      496.15     12.24 o
  -8   0  14     1196.32     1298.72     26.40 o
  -6   0  14       68.41       77.63      4.64 o
  -4   0  14      314.87      295.08      6.05 o
  -2   0  14      604.39      569.16      6.55 o
   0   0  14     2587.51     2561.62     30.80 o
   2   0  14      117.19      113.17      4.18 o
   4   0  14      245.31      246.72     10.24 o
   6   0  14     2637.75     2667.46     47.40 o
  -9   1  14       21.57       28.84      6.04 o
  -8   1  14       51.72       38.61      5.26 o
  -7   1  14      987.93      994.88     14.90 o
  -6   1  14       41.14       39.96      3.23 o
  -5   1  14     1010.73      966.94     10.83 o
  -4   1  14      802.75      760.61      7.21 o
  -3   1  14      507.62      475.96      5.43 o
  -2   1  14       83.02       79.84      1.86 o
  -1   1  14     1609.67     1531.04     13.43 o
   0   1  14       23.77       24.57      1.88 o
   1   1  14      297.46      265.53      3.97 o
   2   1  14       36.01       32.94      2.28 o
   3   1  14     2871.46     2898.87     30.90 o
   4   1  14     2233.12     2280.26     27.27 o
   5   1  14      353.96      371.85      9.58 o
   6   1  14      266.87      269.83      7.78 o
   7   1  14        7.78        3.16      4.36 o
  -8   2  14      424.82      494.92     10.88 o
  -7   2  14      143.69      132.38      5.34 o
  -6   2  14      266.21      243.96      5.24 o
  -5   2  14       32.88       15.86      2.56 o
  -4   2  14        0.02        1.07      1.11 o
  -3   2  14      586.98      571.40      6.15 o
  -2   2  14     1176.95     1153.07     15.17 o
  -1   2  14      880.91      828.23      7.91 o
   0   2  14       64.02       62.56      2.96 o
   1   2  14     1692.03     1512.13     24.17 o
   2   2  14     1012.80      937.58     13.71 o
   3   2  14      562.00      541.75     11.00 o
   4   2  14        8.06        8.24      4.16 o
   5   2  14      579.25      596.15     10.08 o
   6   2  14       14.85       11.54      4.86 o
   7   2  14      587.91      592.94     11.75 o
  -8   3  14      172.39      174.90      6.15 o
  -7   3  14       93.94       98.41      4.57 o
  -6   3  14       51.23       70.25      4.22 o
  -5   3  14       59.46       56.18      3.29 o
  -4   3  14      287.74      279.84      5.45 o
  -3   3  14     1360.94     1296.85     15.68 o
  -2   3  14        7.67       10.60      2.33 o
  -1   3  14     1117.26     1082.21     11.46 o
   0   3  14       43.53       45.44      1.67 o
   1   3  14       11.37       21.08      2.63 o
   2   3  14      327.94      314.58      5.95 o
   3   3  14       97.50       90.99      4.02 o
   4   3  14      270.28      280.77      7.06 o
   5   3  14     1617.63     1612.72     19.85 o
   6   3  14      296.55      280.17      7.59 o
   7   3  14       20.84       16.35      5.49 o
  -8   4  14      253.74      229.76      6.11 o
  -7   4  14        0.47        2.03      2.78 o
  -6   4  14     1896.63     1794.88     23.50 o
  -5   4  14        2.17        3.46      2.73 o
  -4   4  14     1594.58     1516.94     17.58 o
  -3   4  14       67.94       77.91      4.11 o
  -2   4  14      536.51      504.06      5.66 o
  -1   4  14        1.31        1.01      1.74 o
   0   4  14      999.55      999.41     12.55 o
   1   4  14      598.35      623.87      8.12 o
   2   4  14     2150.79     2094.32     22.55 o
   3   4  14       20.32       20.01      3.21 o
   4   4  14      464.40      485.62      8.90 o
   5   4  14      230.37      238.08      6.88 o
   6   4  14      315.87      329.87     15.23 o
   7   4  14      109.43      108.83      6.08 o
  -8   5  14        0.63        1.88      3.87 o
  -7   5  14       95.69      102.08      5.64 o
  -6   5  14       45.99       52.49      3.57 o
  -5   5  14      408.52      373.76      6.84 o
  -4   5  14       27.97       29.33      2.78 o
  -3   5  14      236.37      225.38      6.12 o
  -2   5  14       15.72       12.58      1.16 o
  -1   5  14       11.70       18.66      2.03 o
   0   5  14      184.12      169.48      4.25 o
   1   5  14      686.62      611.19      8.76 o
   2   5  14      114.01      122.25      4.40 o
   3   5  14      577.19      563.75      8.52 o
   4   5  14      262.41      250.94      6.69 o
   5   5  14      196.78      197.86      6.41 o
   6   5  14      879.93      875.67     12.67 o
  -8   6  14        3.35       -1.02      3.56 o
  -7   6  14      858.87      866.48     13.69 o
  -6   6  14      453.53      475.37      7.95 o
  -5   6  14      205.25      215.89      5.17 o
  -4   6  14      841.35      814.39     10.31 o
  -3   6  14       30.57       30.21      3.44 o
  -2   6  14      840.65      856.62     10.80 o
  -1   6  14       59.46       69.23      3.14 o
   0   6  14        3.32        4.29      1.34 o
   1   6  14      114.53      104.50      3.65 o
   2   6  14      146.99      144.98      4.14 o
   3   6  14       52.72       56.69      4.07 o
   4   6  14      244.83      252.06      6.41 o
   5   6  14      357.64      383.34      8.20 o
   6   6  14      658.04      673.75     11.49 o
  -7   7  14       18.37       18.38      4.61 o
  -6   7  14       87.55       89.19      4.69 o
  -5   7  14      446.87      454.24      7.31 o
  -4   7  14       20.19       16.91      3.16 o
  -3   7  14      228.68      241.66      6.13 o
  -2   7  14      130.41      129.90      4.33 o
  -1   7  14      255.63      254.35      6.12 o
   0   7  14      915.32      946.22     16.85 o
   1   7  14        3.96        0.85      2.60 o
   2   7  14      171.31      158.61      4.61 o
   3   7  14     1179.77     1177.92     14.43 o
   4   7  14       98.82      110.76      5.93 o
   5   7  14        2.59        3.42      3.85 o
   6   7  14       54.40       35.91      5.03 o
  -7   8  14       74.75       76.08      6.03 o
  -6   8  14       11.39       16.15      5.68 o
  -5   8  14      457.16      451.72     10.89 o
  -4   8  14      226.73      233.39      7.21 o
  -3   8  14     1029.12     1047.55     15.50 o
  -2   8  14      250.33      264.21      6.87 o
  -1   8  14       61.33       75.31      5.05 o
   0   8  14      583.68      595.19      9.55 o
   1   8  14      157.41      141.61      6.36 o
   2   8  14        6.06       11.56      3.26 o
   3   8  14        0.06       -1.26      3.42 o
   4   8  14      183.03      188.77      6.46 o
   5   8  14      393.65      428.15      9.58 o
  -6   9  14       46.28       43.36      6.75 o
  -5   9  14      263.61      276.52      9.51 o
  -4   9  14     1420.23     1459.29     23.96 o
  -3   9  14       18.98       26.45      5.55 o
  -2   9  14      243.78      233.79      7.66 o
  -1   9  14       18.03       10.41      3.75 o
   0   9  14      494.49      474.73     11.01 o
   1   9  14      356.77      334.70      6.79 o
   2   9  14       54.47       55.26      4.62 o
   3   9  14       65.50       80.86      6.83 o
   4   9  14      138.48      144.43      7.43 o
   5   9  14       34.30       32.36      6.52 o
  -5  10  14        6.04       10.49      5.68 o
  -4  10  14       15.45       16.52      5.08 o
  -3  10  14       22.55       26.27      5.68 o
  -2  10  14        2.63       -0.93      4.47 o
  -1  10  14      620.29      633.95     12.63 o
   0  10  14        0.09       -3.97      4.04 o
   1  10  14       36.31       38.79      4.57 o
   2  10  14        0.23        0.04      3.57 o
   3  10  14      131.66      140.07      6.15 o
   4  10  14       25.57       24.74      5.96 o
  -4  11  14        6.42       22.52      5.32 o
  -3  11  14      148.56      132.47      7.60 o
  -2  11  14        0.24        3.40      9.57 o
  -1  11  14      222.67      240.33     11.44 o
   0  11  14      413.17      385.17      9.63 o
   1  11  14      353.20      347.57      9.80 o
   2  11  14      222.26      221.61      8.12 o
   3  11  14      299.91      300.44      7.73 o
  -2  12  14      101.23      105.42      9.70 o
  -1  12  14      173.68      165.71     10.31 o
   0  12  14      336.72      341.37      9.34 o
   1  12  14        7.90        3.17      4.32 o
  -7   0  15       40.35       44.80      7.63 o
  -5   0  15      467.97      518.67      9.62 o
  -3   0  15     2511.28     2401.71     32.00 o
  -1   0  15     4439.42     4521.74     71.00 o
   1   0  15     1014.99      944.44     14.90 o
   3   0  15        6.42       12.56      4.99 o
   5   0  15       37.63       35.18      6.57 o
   7   0  15      177.57      179.36     10.09 o
  -8   1  15       11.22       19.10      5.09 o
  -7   1  15      203.02      212.59      6.52 o
  -6   1  15     1189.06     1173.68     14.81 o
  -5   1  15      200.63      239.23      4.30 o
  -4   1  15      143.18      163.22      3.65 o
  -3   1  15     2546.34     2465.37     21.45 o
  -2   1  15     6984.18     6792.23     56.79 o
  -1   1  15     1830.00     1726.33     24.39 o
   0   1  15        0.02        1.69      1.65 o
   1   1  15        0.08        0.89      1.31 o
   2   1  15      750.66      719.68      7.99 o
   3   1  15      466.14      475.18      8.40 o
   4   1  15     1048.12     1073.72     17.48 o
   5   1  15        0.33       -0.25      3.34 o
   6   1  15      474.24      469.92      9.97 o
   7   1  15        9.33        1.10      4.38 o
  -8   2  15      488.25      493.26      9.64 o
  -7   2  15      474.92      456.47      8.20 o
  -6   2  15        3.56        7.77      3.46 o
  -5   2  15       44.37       43.79      3.56 o
  -4   2  15     2394.47     2258.54     45.47 o
  -3   2  15     1220.06     1224.38     12.51 o
  -2   2  15       12.51       16.40      2.13 o
  -1   2  15      804.04      773.87     10.59 o
   0   2  15       38.11       41.63      2.82 o
   1   2  15        0.14       -0.09      1.23 o
   2   2  15     1903.62     1880.88     19.34 o
   3   2  15      346.41      339.78      7.47 o
   4   2  15      150.18      157.87      6.06 o
   5   2  15      205.35      210.29      6.41 o
   6   2  15      123.12      131.94      6.10 o
   7   2  15        0.22       -2.07      4.30 o
  -8   3  15      924.43      928.10     18.93 o
  -7   3  15       24.22       35.57      3.46 o
  -6   3  15     1779.73     1728.50     19.72 o
  -5   3  15      389.70      399.39      6.81 o
  -4   3  15     1027.80     1025.26     12.07 o
  -3   3  15      252.35      225.38      5.25 o
  -2   3  15      113.32      111.53      3.16 o
  -1   3  15      111.34      101.16      3.00 o
   0   3  15     1598.67     1595.44     22.11 o
   1   3  15       74.80       65.71      3.84 o
   2   3  15      121.99      145.06      3.99 o
   3   3  15      331.23      336.53      6.06 o
   4   3  15      278.19      284.12      8.04 o
   5   3  15        1.78        4.08      3.96 o
   6   3  15      463.99      454.65      9.86 o
   7   3  15      952.18      951.29     16.93 o
  -8   4  15        0.88        1.49      3.54 o
  -7   4  15       46.86       49.67      4.18 o
  -6   4  15        9.98        3.43      3.10 o
  -5   4  15      105.63       92.50      4.24 o
  -4   4  15      112.69      115.43      3.82 o
  -3   4  15      920.73      890.61     11.56 o
  -2   4  15      117.08      110.03      2.86 o
  -1   4  15      246.97      229.26      4.84 o
   0   4  15     1058.05      977.46     14.42 o
   1   4  15       36.36       34.87      3.07 o
   2   4  15       76.53       56.86      4.06 o
   3   4  15       67.69       80.09      4.14 o
   4   4  15        1.40        4.80      3.40 o
   5   4  15      162.21      155.93      7.37 o
   6   4  15      369.80      392.75      8.62 o
  -8   5  15      913.97      925.36     15.05 o
  -7   5  15      812.10      856.18     12.42 o
  -6   5  15       10.95       12.79      3.13 o
  -5   5  15      384.41      360.21      6.15 o
  -4   5  15        0.38        1.87      1.89 o
  -3   5  15       22.37       24.41      3.60 o
  -2   5  15       39.13       46.63      3.08 o
  -1   5  15     1494.49     1466.47     16.70 o
   0   5  15      860.52      875.61     13.81 o
   1   5  15       12.57       17.01      2.70 o
   2   5  15      168.07      143.94      4.84 o
   3   5  15      196.79      203.84      5.22 o
   4   5  15       31.33       31.47      4.09 o
   5   5  15       47.11       46.73      4.72 o
   6   5  15        5.74        7.55      4.09 o
  -7   6  15       31.08       35.09      4.80 o
  -6   6  15      159.91      150.18      6.14 o
  -5   6  15      110.79       98.33      4.07 o
  -4   6  15      121.43      116.40      4.57 o
  -3   6  15      170.47      166.64      7.72 o
  -2   6  15        2.25        3.12      2.22 o
  -1   6  15      275.55      278.45      5.87 o
   0   6  15       83.27       87.21      3.43 o
   1   6  15      358.84      377.47      6.06 o
   2   6  15        5.88        0.04      2.53 o
   3   6  15      220.36      206.91      6.16 o
   4   6  15     1438.00     1465.02     18.56 o
   5   6  15      693.95      742.85     11.63 o
   6   6  15      324.19      345.45      9.52 o
  -7   7  15      211.67      199.39      7.37 o
  -6   7  15      317.26      308.74      9.83 o
  -5   7  15        3.66        4.58      2.67 o
  -4   7  15      422.31      401.92      7.25 o
  -3   7  15      193.24      198.54      5.65 o
  -2   7  15      708.50      690.16     11.12 o
  -1   7  15      455.63      417.51      8.24 o
   0   7  15       42.77       50.30      4.11 o
   1   7  15      767.14      778.28     11.59 o
   2   7  15      279.66      261.30      8.84 o
   3   7  15      165.27      171.87      5.55 o
   4   7  15      413.06      414.53      9.15 o
   5   7  15        8.57        2.18      3.71 o
  -6   8  15      589.81      610.92     13.06 o
  -5   8  15       37.08       33.14      4.78 o
  -4   8  15        0.07       -0.27      2.99 o
  -3   8  15      159.00      144.04      6.55 o
  -2   8  15      260.40      241.35      7.88 o
  -1   8  15      220.08      240.65      6.78 o
   0   8  15       79.82       87.52      5.00 o
   1   8  15        2.22       -2.83      3.44 o
   2   8  15      207.36      205.42      6.00 o
   3   8  15        4.92        6.27      4.43 o
   4   8  15       68.25       70.84      6.64 o
   5   8  15       56.53       39.73      7.01 o
  -6   9  15       80.96       71.32      5.54 o
  -5   9  15      454.86      495.38     11.43 o
  -4   9  15       14.20       16.39      4.99 o
  -3   9  15       31.10       32.65      6.17 o
  -2   9  15       59.75       53.47      5.29 o
  -1   9  15        3.76        6.02      3.92 o
   0   9  15        3.89        3.01      3.74 o
   1   9  15      222.28      196.20      6.18 o
   2   9  15      322.99      319.21      7.30 o
   3   9  15      856.15      883.13     14.43 o
   4   9  15      243.77      264.81      8.71 o
  -5  10  15       18.12       10.23      7.48 o
  -4  10  15      261.58      264.64      8.83 o
  -3  10  15        0.35        5.11      4.98 o
  -2  10  15      114.68      122.65      7.82 o
  -1  10  15       32.10       26.17      6.29 o
   0  10  15      761.28      715.17     12.52 o
   1  10  15        9.33       13.90      4.70 o
   2  10  15      115.18      127.86      6.20 o
   3  10  15       94.98       90.72      5.59 o
  -4  11  15       44.38       57.54      9.03 o
  -3  11  15      830.06      773.40     18.53 o
  -2  11  15        0.89       17.66     10.97 o
  -1  11  15       86.82       96.52     12.16 o
   0  11  15        1.64       -0.62      5.03 o
   1  11  15       18.58        7.96      4.72 o
   2  11  15       41.53       43.92      5.69 o
  -1  12  15      181.86      168.37     19.19 o
  -8   0  16      724.27      801.97     23.62 o
  -6   0  16     1439.49     1432.36     27.30 o
  -4   0  16       38.90       26.12      4.45 o
  -2   0  16       24.90       24.73      2.74 o
   0   0  16      346.38      329.90      8.37 o
   2   0  16      353.78      341.10      7.97 o
   4   0  16     1254.35     1257.38     23.05 o
   6   0  16      715.88      713.99     18.10 o
  -8   1  16       23.43       27.91      5.08 o
  -7   1  16        0.04        0.09      3.61 o
  -6   1  16       83.19       73.66      4.50 o
  -5   1  16      485.54      424.48      7.28 o
  -4   1  16       44.79       41.74      2.97 o
  -3   1  16     4134.52     4066.30     39.53 o
  -2   1  16       21.22       21.27      1.68 o
  -1   1  16      431.88      413.49      6.53 o
   0   1  16        0.14        0.91      1.64 o
   1   1  16       27.66       25.23      2.57 o
   2   1  16      257.40      266.37      5.10 o
   3   1  16      276.44      258.58      6.29 o
   4   1  16      292.77      298.61      9.00 o
   5   1  16       12.49        9.70      3.86 o
   6   1  16      171.26      161.96      7.06 o
  -8   2  16      168.77      189.22      6.80 o
  -7   2  16      655.60      732.95     11.37 o
  -6   2  16      336.22      351.14      7.66 o
  -5   2  16        2.16       -1.93      2.88 o
  -4   2  16      212.62      193.09      4.87 o
  -3   2  16      147.64      146.05      3.74 o
  -2   2  16      115.94      115.35      3.21 o
  -1   2  16     3584.92     3621.77     38.73 o
   0   2  16       12.36        9.96      2.68 o
   1   2  16      411.01      420.76      6.05 o
   2   2  16      497.07      460.17      7.33 o
   3   2  16       14.09       11.87      3.41 o
   4   2  16      825.54      838.44     12.86 o
   5   2  16       58.78       43.29      4.59 o
   6   2  16      251.34      252.29      7.49 o
  -8   3  16       40.32       48.26      4.48 o
  -7   3  16      352.63      378.44      7.46 o
  -6   3  16       12.73       15.45      3.34 o
  -5   3  16      880.20      917.47     12.16 o
  -4   3  16      102.41       96.54      3.73 o
  -3   3  16       18.15       13.16      3.16 o
  -2   3  16      397.13      401.86      5.96 o
  -1   3  16     1445.18     1423.88     19.36 o
   0   3  16       55.29       43.39      3.20 o
   1   3  16      285.66      279.04      5.92 o
   2   3  16       14.08       12.01      2.67 o
   3   3  16      143.05      145.06      5.00 o
   4   3  16       67.95       72.54      5.20 o
   5   3  16        5.15        2.60      3.58 o
   6   3  16       38.98       48.51      5.04 o
  -8   4  16      247.76      224.38      7.56 o
  -7   4  16      194.93      185.49      5.33 o
  -6   4  16        5.30        3.90      2.79 o
  -5   4  16      359.89      369.41      6.40 o
  -4   4  16      689.78      700.50     10.11 o
  -3   4  16      112.74      118.52      3.90 o
  -2   4  16       75.46       64.88      4.79 o
  -1   4  16      111.09      116.89      4.11 o
   0   4  16      821.51      798.67     12.68 o
   1   4  16      714.65      733.13     10.35 o
   2   4  16       50.44       44.83      3.35 o
   3   4  16        0.25       -1.51      2.71 o
   4   4  16      366.52      359.01      8.06 o
   5   4  16     1483.99     1500.91     18.92 o
   6   4  16       31.29       24.84      4.78 o
  -7   5  16     1254.02     1364.42     19.09 o
  -6   5  16        7.94        8.66      3.10 o
  -5   5  16       94.83      103.89      4.22 o
  -4   5  16     1024.27     1017.80     13.22 o
  -3   5  16      155.44      155.89      7.20 o
  -2   5  16      222.56      217.37      5.36 o
  -1   5  16      355.63      389.97      7.00 o
   0   5  16       11.99        9.46      3.60 o
   1   5  16       33.69       35.87      2.92 o
   2   5  16      237.41      208.31      5.36 o
   3   5  16      981.73     1021.35     13.86 o
   4   5  16      371.95      360.16      7.25 o
   5   5  16       82.56       80.02      5.32 o
   6   5  16       32.57       34.48      5.07 o
  -7   6  16       46.48       42.87      5.10 o
  -6   6  16       29.74       32.38      3.66 o
  -5   6  16      354.22      340.73      6.61 o
  -4   6  16      243.28      256.27      5.45 o
  -3   6  16      513.66      501.05      8.76 o
  -2   6  16      622.00      574.86     10.06 o
  -1   6  16     1565.52     1460.39     20.63 o
   0   6  16        4.57        6.48      2.61 o
   1   6  16      123.01      133.13      4.62 o
   2   6  16      445.58      412.69      8.03 o
   3   6  16        8.40        3.53      3.48 o
   4   6  16        4.01        5.46      3.28 o
   5   6  16       19.11       15.93      4.46 o
  -6   7  16        1.37        1.55      3.11 o
  -5   7  16       89.94       84.34      3.64 o
  -4   7  16        1.13        0.99      2.77 o
  -3   7  16      545.33      557.07     11.50 o
  -2   7  16       37.08       50.43      5.42 o
  -1   7  16       20.21       16.40      3.81 o
   0   7  16       89.57       97.63      5.36 o
   1   7  16        1.79        1.61      2.99 o
   2   7  16      696.51      725.69     11.68 o
   3   7  16      284.44      286.69      7.38 o
   4   7  16      495.25      513.12     10.90 o
   5   7  16       19.63       10.99      3.86 o
  -6   8  16      735.61      764.45     18.26 o
  -5   8  16       12.98       16.19      4.15 o
  -4   8  16      397.81      397.21     10.36 o
  -3   8  16      180.93      191.34      7.08 o
  -2   8  16       14.97       11.56      4.54 o
  -1   8  16      173.80      187.89      6.52 o
   0   8  16     1801.34     1809.58     35.55 o
   1   8  16       46.36       48.46      5.13 o
   2   8  16      662.94      688.71     10.79 o
   3   8  16      128.75      117.78      5.49 o
   4   8  16      743.61      755.06     14.24 o
  -5   9  16      137.41      158.21      7.37 o
  -4   9  16       47.90       45.01      5.45 o
  -3   9  16      545.69      529.03     12.35 o
  -2   9  16     1144.46     1164.50     18.10 o
  -1   9  16      191.36      210.02      8.09 o
   0   9  16        0.22        2.94      3.86 o
   1   9  16        0.04       -3.46      3.58 o
   2   9  16       78.66       68.21      4.91 o
   3   9  16      157.94      151.76      5.94 o
   4   9  16      171.72      156.61     10.92 o
  -4  10  16       48.29       46.97      6.26 o
  -3  10  16      107.33      107.00      7.44 o
  -2  10  16        7.18       14.92      5.83 o
  -1  10  16       15.41       19.34      6.04 o
   0  10  16       22.72       25.23      4.84 o
   1  10  16     1342.30     1476.82     19.87 o
   2  10  16        1.23        3.74      4.32 o
   3  10  16       15.28        9.76      6.72 o
  -3  11  16      394.10      382.69     11.58 o
  -2  11  16     1508.32     1581.37     26.66 o
  -1  11  16       33.39       33.78      5.99 o
   0  11  16       79.53       55.74     10.46 o
   1  11  16       14.63       10.19      4.48 o
  -7   0  17      437.22      426.72     12.74 o
  -5   0  17      985.55      895.95     25.38 o
  -3   0  17      511.74      512.19      8.23 o
  -1   0  17       24.44       26.39      3.79 o
   1   0  17      599.34      592.85     24.21 o
   3   0  17      421.26      439.74     10.97 o
   5   0  17      747.98      787.22     17.42 o
  -8   1  17      238.38      229.96      7.39 o
  -7   1  17       38.47       37.98      4.23 o
  -6   1  17      137.82      129.91      5.20 o
  -5   1  17      128.88      131.66      5.89 o
  -4   1  17       74.19       55.26      4.05 o
  -3   1  17      704.73      723.56      9.69 o
  -2   1  17     1874.50     1824.74     19.00 o
  -1   1  17      904.91      898.39     12.33 o
   0   1  17     2302.44     2270.87     28.06 o
   1   1  17     1171.63     1132.23     12.87 o
   2   1  17      180.67      171.37      4.32 o
   3   1  17     1549.91     1530.91     18.34 o
   4   1  17        2.29       -0.19      3.27 o
   5   1  17       94.23      100.96      6.72 o
   6   1  17        9.23        8.57      4.42 o
  -8   2  17       10.72       17.95      4.31 o
  -7   2  17      306.67      309.57      7.87 o
  -6   2  17      226.96      232.86      6.44 o
  -5   2  17       23.14       30.12      4.08 o
  -4   2  17       28.57       30.02      3.48 o
  -3   2  17       48.67       52.33      3.12 o
  -2   2  17     1216.40     1170.50     13.20 o
  -1   2  17      697.19      674.95      9.08 o
   0   2  17     1990.56     1993.15     22.36 o
   1   2  17       41.12       52.04      3.78 o
   2   2  17      250.23      236.88      5.23 o
   3   2  17        8.93       11.36      3.57 o
   4   2  17     1488.78     1507.76     18.14 o
   5   2  17      574.09      588.93     10.26 o
   6   2  17        9.27       12.96      4.33 o
  -7   3  17      182.51      177.99      5.39 o
  -6   3  17       94.06       85.99      4.31 o
  -5   3  17       41.04       44.16      3.78 o
  -4   3  17      450.42      465.62      8.10 o
  -3   3  17       12.50       11.34      2.78 o
  -2   3  17      299.62      296.88      5.01 o
  -1   3  17      234.87      224.62      4.93 o
   0   3  17      305.59      326.73      7.92 o
   1   3  17       22.64       23.55      3.23 o
   2   3  17      704.14      733.04     10.01 o
   3   3  17       67.94       62.48      3.76 o
   4   3  17       42.14       43.67      4.05 o
   5   3  17       50.92       47.67      4.88 o
   6   3  17      452.95      490.82     10.11 o
  -7   4  17        3.30        1.32      3.31 o
  -6   4  17       79.96       74.85      4.30 o
  -5   4  17       78.36       75.38      6.59 o
  -4   4  17      253.24      264.85      5.90 o
  -3   4  17      115.62      118.32      4.20 o
  -2   4  17     1060.71     1067.89     13.16 o
  -1   4  17     3956.98     3843.27     49.07 o
   0   4  17      401.89      376.11      8.40 o
   1   4  17      208.60      204.04      6.67 o
   2   4  17      140.66      153.87      4.56 o
   3   4  17       67.58       63.45      3.70 o
   4   4  17        6.66        9.60      3.69 o
   5   4  17       78.91       83.79      5.22 o
  -7   5  17       25.66       28.09      3.57 o
  -6   5  17     1388.48     1423.03     18.69 o
  -5   5  17      494.10      513.31      9.55 o
  -4   5  17      112.29      107.29      4.18 o
  -3   5  17        5.08        2.94      2.12 o
  -2   5  17      295.99      300.52      8.99 o
  -1   5  17       22.11       33.32      3.32 o
   0   5  17      357.53      324.49      6.27 o
   1   5  17      106.03      107.89      7.72 o
   2   5  17      182.04      164.29      7.50 o
   3   5  17      815.64      808.14     11.46 o
   4   5  17        0.25        1.10      2.98 o
   5   5  17      109.88      110.84      6.06 o
  -7   6  17       29.79       30.03      4.85 o
  -6   6  17      209.91      219.89      5.75 o
  -5   6  17      304.40      262.89      5.99 o
  -4   6  17        1.81       -0.03      2.58 o
  -3   6  17        0.68       -0.50      3.90 o
  -2   6  17      474.11      468.45     10.65 o
  -1   6  17       53.04       45.88      4.22 o
   0   6  17       22.95       26.07      3.88 o
   1   6  17      667.20      661.49     11.50 o
   2   6  17      563.66      538.04      9.74 o
   3   6  17      307.81      296.13      7.97 o
   4   6  17       28.61       25.30      5.40 o
   5   6  17      475.16      481.56      9.87 o
  -6   7  17        3.09        0.31      3.61 o
  -5   7  17      521.49      558.51      9.83 o
  -4   7  17        5.13        4.76      3.53 o
  -3   7  17      112.80      114.37      6.23 o
  -2   7  17       13.56        9.55      4.91 o
  -1   7  17       65.81       57.23      4.63 o
   0   7  17      415.01      437.05     10.47 o
   1   7  17       71.47       66.56      5.00 o
   2   7  17       22.52       21.21      4.24 o
   3   7  17      381.94      391.58      8.15 o
   4   7  17       43.18       36.52      6.81 o
  -5   8  17      194.99      204.87      8.07 o
  -4   8  17        0.13       -1.49      4.22 o
  -3   8  17      187.01      195.62      7.89 o
  -2   8  17      320.00      313.85     10.73 o
  -1   8  17        0.05       -4.69      4.69 o
   0   8  17       23.23       20.13      4.76 o
   1   8  17       41.85       34.73      4.72 o
   2   8  17       88.38       98.28      6.33 o
   3   8  17      149.54      157.09      7.72 o
   4   8  17      153.41      135.22      7.11 o
  -5   9  17        0.98        3.83      4.28 o
  -4   9  17       13.40        6.63      8.63 o
  -3   9  17       32.64       38.33      5.97 o
  -2   9  17      148.84      164.75      7.82 o
  -1   9  17       86.72       98.29      6.62 o
   0   9  17      207.87      213.08      7.49 o
   1   9  17        5.28        3.33      3.61 o
   2   9  17        0.68       -1.79      3.60 o
   3   9  17       71.65       66.00      5.42 o
  -3  10  17      457.06      451.93     10.43 o
  -2  10  17       51.96       43.01      6.69 o
  -1  10  17        6.30        3.46      5.03 o
   0  10  17      109.89      103.22      7.15 o
   1  10  17      195.56      250.91      9.59 o
   2  10  17      311.66      330.87     11.27 o
  -1  11  17      116.07      122.76      9.23 o
  -6   0  18      105.84      119.34      8.43 o
  -4   0  18     1252.63     1347.87     40.74 o
  -2   0  18        2.04       -0.11      2.29 o
   0   0  18     3272.02     3238.82     88.52 o
   2   0  18       31.25       28.72      4.56 o
   4   0  18      542.35      524.75     12.88 o
   6   0  18       45.77       48.80      7.78 o
  -7   1  18      300.00      269.97      6.85 o
  -6   1  18        3.21        5.61      3.73 o
  -5   1  18      339.63      364.72      8.91 o
  -4   1  18      882.24      883.99     14.50 o
  -3   1  18       39.13       37.39      3.08 o
  -2   1  18      352.13      353.66      5.87 o
  -1   1  18      174.75      176.07      4.86 o
   0   1  18      655.24      633.90      9.25 o
   1   1  18      370.29      356.30      8.15 o
   2   1  18      273.08      271.90      5.98 o
   3   1  18      419.58      435.75      7.48 o
   4   1  18      257.75      260.69      6.94 o
   5   1  18       49.80       41.03      4.85 o
   6   1  18       95.47       73.92      6.45 o
  -7   2  18      550.34      542.81      9.40 o
  -6   2  18      616.79      671.39     12.33 o
  -5   2  18     1021.67      980.43     13.66 o
  -4   2  18      233.72      217.50      5.09 o
  -3   2  18       19.95       26.19      3.19 o
  -2   2  18     1287.24     1239.71     18.07 o
  -1   2  18     1611.66     1643.05     18.66 o
   0   2  18      268.30      253.12     12.16 o
   1   2  18     1398.65     1330.69     16.61 o
   2   2  18        0.95        1.23      2.37 o
   3   2  18      100.83       85.96      4.46 o
   4   2  18      906.27      947.71     12.93 o
   5   2  18        0.45       -3.85      3.85 o
  -7   3  18      155.74      171.07      9.03 o
  -6   3  18       45.44       50.92      6.40 o
  -5   3  18      264.81      261.52      6.49 o
  -4   3  18       21.73       20.18      2.85 o
  -3   3  18      515.81      510.33      8.26 o
  -2   3  18      454.22      449.65      8.08 o
  -1   3  18        0.34        2.51      2.99 o
   0   3  18     1744.25     1670.87     24.18 o
   1   3  18       71.78       78.66      4.43 o
   2   3  18       18.02       15.69      3.01 o
   3   3  18      121.60      104.70      4.75 o
   4   3  18        0.23        0.54      3.39 o
   5   3  18      661.31      664.18     11.42 o
  -7   4  18       27.60       18.31      3.67 o
  -6   4  18      342.44      347.60     10.15 o
  -5   4  18        0.42        1.50      2.58 o
  -4   4  18        1.92        1.72      3.15 o
  -3   4  18       77.27       84.96      3.99 o
  -2   4  18      692.73      685.06     12.73 o
  -1   4  18        5.59        3.80      3.27 o
   0   4  18      129.43      153.21      6.10 o
   1   4  18       94.26       96.59      5.21 o
   2   4  18      570.99      578.28      9.98 o
   3   4  18      181.24      173.58      5.43 o
   4   4  18      168.66      168.79      6.55 o
   5   4  18      693.36      663.14     13.26 o
  -7   5  18      107.23      117.53      4.68 o
  -6   5  18        5.83        9.92      2.72 o
  -5   5  18      222.66      238.37      5.91 o
  -4   5  18      460.65      451.29      8.41 o
  -3   5  18      579.39      538.01      9.92 o
  -2   5  18      383.28      388.71      9.93 o
  -1   5  18       46.61       53.63      4.91 o
   0   5  18      162.46      158.30      5.90 o
   1   5  18       46.87       48.88      4.69 o
   2   5  18        0.02       -3.43      3.43 o
   3   5  18      121.24      134.26      5.51 o
   4   5  18      107.90       94.44      8.39 o
   5   5  18      881.76      878.73     15.55 o
  -6   6  18       23.86       28.19      2.94 o
  -5   6  18      414.89      424.73      9.49 o
  -4   6  18      329.22      366.35      9.01 o
  -3   6  18      122.68      131.12      6.25 o
  -2   6  18      326.00      319.09      9.95 o
  -1   6  18     1065.46     1057.13     18.71 o
   0   6  18      820.23      860.17     17.49 o
   1   6  18      572.72      567.07     10.13 o
   2   6  18      266.41      259.91      7.73 o
   3   6  18      232.07      233.01      7.84 o
   4   6  18        5.46        6.11      4.99 o
  -6   7  18        2.46        7.28      4.49 o
  -5   7  18      425.31      444.23     12.73 o
  -4   7  18        5.18        2.05      3.61 o
  -3   7  18        1.57        6.93      4.43 o
  -2   7  18      114.74      131.99      8.10 o
  -1   7  18      292.39      311.85     14.61 o
   0   7  18        9.81       16.73      4.58 o
   1   7  18      250.55      248.32      7.96 o
   2   7  18      611.96      678.47     11.58 o
   3   7  18       23.69       20.53      4.25 o
   4   7  18        1.13        5.54      5.61 o
  -5   8  18       40.24       28.67      6.53 o
  -4   8  18       94.83       77.80      8.68 o
  -3   8  18      217.95      224.88      8.29 o
  -2   8  18       56.14       58.98      6.40 o
  -1   8  18      493.44      520.20     12.45 o
   0   8  18       70.41       75.29      5.60 o
   1   8  18       15.49       20.80      4.66 o
   2   8  18        0.77       -0.76      3.49 o
   3   8  18        4.79        8.06      3.83 o
  -4   9  18       56.47       51.04      6.11 o
  -3   9  18      171.42      167.03      8.53 o
  -2   9  18      280.64      308.32      9.31 o
  -1   9  18      245.01      261.44     11.78 o
   0   9  18      208.23      202.69      9.04 o
   1   9  18       20.74       18.10      4.67 o
   2   9  18        1.27        6.58      3.94 o
  -2  10  18      266.07      271.15      9.39 o
  -1  10  18      223.77      208.72      8.87 o
   0  10  18      154.43      153.86      7.85 o
   1  10  18        0.11       -4.57      4.57 o
  -7   0  19       68.54       64.16      5.25 o
  -5   0  19        5.36       12.08      5.71 o
  -3   0  19       57.50       63.29      5.83 o
  -1   0  19        0.75       -3.27      3.68 o
   1   0  19        1.56        0.91      4.03 o
   3   0  19       24.50       24.52      5.12 o
   5   0  19       21.79       14.76      5.61 o
  -7   1  19      153.26      159.00      7.20 o
  -6   1  19     1318.63     1406.76     23.62 o
  -5   1  19      136.77      125.88      5.88 o
  -4   1  19      101.48      105.72      7.24 o
  -3   1  19      107.07      102.73      5.12 o
  -2   1  19      250.54      245.16      5.78 o
  -1   1  19       59.00       62.70      3.60 o
   0   1  19        1.41        0.05      2.14 o
   1   1  19      321.87      306.44      6.65 o
   2   1  19      418.79      431.12     11.60 o
   3   1  19      556.55      575.01      9.62 o
   4   1  19        3.89        3.12      3.34 o
   5   1  19       68.99       53.75      5.02 o
  -7   2  19      277.60      301.66      9.66 o
  -6   2  19       28.82       37.02      5.13 o
  -5   2  19      117.36      132.94      6.86 o
  -4   2  19        0.23        1.61      3.13 o
  -3   2  19      191.43      182.90      5.12 o
  -2   2  19      711.50      686.10      9.79 o
  -1   2  19      591.25      602.10      9.58 o
   0   2  19       24.17       30.13      3.15 o
   1   2  19        0.53        2.32      2.82 o
   2   2  19       65.60       68.32      3.87 o
   3   2  19        0.02        0.00      3.06 o
   4   2  19      415.03      424.08      8.14 o
   5   2  19      153.12      156.13      7.09 o
  -7   3  19       70.82       79.66      4.80 o
  -6   3  19      123.39      138.66      6.37 o
  -5   3  19      529.09      543.17     10.42 o
  -4   3  19      268.78      245.76      6.63 o
  -3   3  19      266.04      264.66      6.89 o
  -2   3  19       61.57       75.74      5.51 o
  -1   3  19        4.29        4.31      3.09 o
   0   3  19      208.45      204.61      6.47 o
   1   3  19       68.80       77.41      4.40 o
   2   3  19      169.51      169.51      5.28 o
   3   3  19     1123.51     1082.50     16.92 o
   4   3  19      299.10      296.36      6.77 o
   5   3  19       22.29       19.94      4.34 o
  -6   4  19       22.13       26.66      4.01 o
  -5   4  19        4.69        1.11      3.14 o
  -4   4  19      194.13      191.42      5.52 o
  -3   4  19      997.91      983.28     15.29 o
  -2   4  19      715.08      732.25     14.60 o
  -1   4  19      569.71      507.20      9.27 o
   0   4  19       83.89       96.74      5.47 o
   1   4  19      662.03      669.69     11.54 o
   2   4  19      493.75      485.77      8.76 o
   3   4  19      122.46      123.89      5.67 o
   4   4  19       16.01        9.46      4.58 o
  -6   5  19       41.56       42.00      3.58 o
  -5   5  19       47.23       53.73      4.68 o
  -4   5  19      208.90      217.08      7.84 o
  -3   5  19       68.66       75.34      5.83 o
  -2   5  19        3.15        5.73      4.72 o
  -1   5  19        2.03       -0.54      4.22 o
   0   5  19     1057.95     1081.90     14.75 o
   1   5  19        0.35       -0.83      2.87 o
   2   5  19       87.62       84.78      5.52 o
   3   5  19       10.52        8.94      4.63 o
   4   5  19        7.24        4.12      5.27 o
  -6   6  19      521.73      499.69     12.19 o
  -5   6  19      121.99      136.20      6.01 o
  -4   6  19       29.49       31.66      5.03 o
  -3   6  19       13.12       15.23      3.89 o
  -2   6  19      201.87      182.10      7.72 o
  -1   6  19      131.24      143.79      8.07 o
   0   6  19       89.24       97.33      5.13 o
   1   6  19      430.19      441.33      8.87 o
   2   6  19        7.01       10.76      3.84 o
   3   6  19       51.64       53.89      5.72 o
   4   6  19      114.76      110.50      6.83 o
  -5   7  19      286.07      335.58      9.61 o
  -4   7  19       97.30      107.45      8.40 o
  -3   7  19      626.10      651.78     15.61 o
  -2   7  19        0.11       -0.38      4.08 o
  -1   7  19      179.22      183.45      7.81 o
   0   7  19      478.53      475.80     12.26 o
   1   7  19      327.81      349.90      8.50 o
   2   7  19      507.97      572.23     10.64 o
   3   7  19       62.80       64.28      5.35 o
  -4   8  19      155.42      161.71      9.92 o
  -3   8  19      259.94      273.39      8.55 o
  -2   8  19        0.52        4.75      4.73 o
  -1   8  19     1107.81     1180.58     21.25 o
   0   8  19      104.19       89.92      7.62 o
   1   8  19       10.87       21.01      4.73 o
   2   8  19      280.98      299.80     10.85 o
  -3   9  19       91.49       94.33      6.13 o
  -2   9  19       11.60       11.25      5.98 o
  -1   9  19        6.25        9.48      5.08 o
   0   9  19       10.19       13.04      5.56 o
   1   9  19       99.70      103.43      6.78 o
  -6   0  20      353.47      349.09     12.60 o
  -4   0  20       46.02       50.82      8.97 o
  -2   0  20      888.58      926.60     20.45 o
   0   0  20     1316.22     1286.35     22.86 o
   2   0  20      341.28      402.62     11.57 o
   4   0  20      518.14      513.03     13.57 o
  -7   1  20      226.19      275.48      8.29 o
  -6   1  20      633.33      663.15     14.03 o
  -5   1  20      221.57      234.56      7.20 o
  -4   1  20       80.31       77.13      7.02 o
  -3   1  20      161.39      171.52      7.08 o
  -2   1  20       35.90       35.54      4.01 o
  -1   1  20      220.60      206.29      4.55 o
   0   1  20      806.05      824.39     13.05 o
   1   1  20       50.51       42.26      4.40 o
   2   1  20      564.33      526.95     13.64 o
   3   1  20       37.09       37.87      3.77 o
   4   1  20       40.31       45.74      4.77 o
  -6   2  20      353.70      346.50      8.59 o
  -5   2  20      714.93      691.11     18.43 o
  -4   2  20      181.12      187.03      6.42 o
  -3   2  20      794.34      805.40     13.20 o
  -2   2  20      191.82      185.55      8.34 o
  -1   2  20      395.31      434.05      9.81 o
   0   2  20       49.00       45.78      4.49 o
   1   2  20      264.95      268.10      6.86 o
   2   2  20      108.31      105.74      5.40 o
   3   2  20      404.13      408.33      8.29 o
   4   2  20      158.83      174.59      7.58 o
  -6   3  20      389.92      393.50      9.62 o
  -5   3  20      246.05      275.05     12.26 o
  -4   3  20       41.40       30.91      4.09 o
  -3   3  20       86.04      109.78      5.81 o
  -2   3  20      234.47      238.64      8.61 o
  -1   3  20      331.12      330.57      8.70 o
   0   3  20      308.82      284.17      7.40 o
   1   3  20     1114.83     1159.27     16.64 o
   2   3  20        3.82        1.70      3.64 o
   3   3  20      268.58      275.00      7.69 o
   4   3  20       11.99       13.68      4.86 o
  -6   4  20        0.03        1.44      2.96 o
  -5   4  20      126.19      156.67      6.96 o
  -4   4  20     1305.86     1381.45     22.17 o
  -3   4  20      348.71      347.52      8.44 o
  -2   4  20      105.18      104.74      6.56 o
  -1   4  20       28.93       39.10      6.02 o
   0   4  20      647.10      607.80     12.43 o
   1   4  20      199.42      177.27      5.51 o
   2   4  20        7.21        3.56      3.39 o
   3   4  20      355.29      383.79      8.64 o
   4   4  20      411.34      404.30     11.86 o
  -6   5  20       23.40       19.57      5.84 o
  -5   5  20      242.49      251.04      8.79 o
  -4   5  20        2.11        3.28      3.89 o
  -3   5  20        1.03        0.73      4.04 o
  -2   5  20       64.32       64.12      5.86 o
  -1   5  20     1474.67     1507.66     24.93 o
   0   5  20     1003.91     1019.83     16.57 o
   1   5  20      236.47      236.68      9.25 o
   2   5  20      136.20      119.60      7.08 o
   3   5  20      108.67      114.93      7.79 o
  -5   6  20      143.54      129.64      5.88 o
  -4   6  20      504.69      526.69     11.07 o
  -3   6  20      276.00      287.31      8.43 o
  -2   6  20      109.56      129.40      7.30 o
  -1   6  20     1524.12     1557.07     26.36 o
   0   6  20      120.99      137.50     13.06 o
   1   6  20       25.90       19.78      5.30 o
   2   6  20       42.98       35.99      4.50 o
   3   6  20       59.14       67.69      5.25 o
  -4   7  20       18.87       18.50      4.22 o
  -3   7  20      357.31      364.52      8.84 o
  -2   7  20        1.20        1.53      4.56 o
  -1   7  20      106.81      111.74      7.10 o
   0   7  20      200.47      200.88     11.60 o
   1   7  20      267.96      266.91      7.47 o
   2   7  20      137.30      150.39      8.01 o
  -3   8  20       17.73       15.07      4.14 o
  -2   8  20       88.75       77.84      6.94 o
  -1   8  20      133.15      150.75      7.79 o
   0   8  20      524.32      530.29     20.92 o
   1   8  20       60.21       45.64      6.27 o
  -1   9  20       89.17      104.55      7.71 o
  -5   0  21      798.87      828.23     23.12 o
  -3   0  21     1011.16      982.61     23.62 o
  -1   0  21      102.92      100.46      8.02 o
   1   0  21      263.68      266.00     10.26 o
   3   0  21      936.91      972.25     26.82 o
  -6   1  21       70.94       86.09      5.63 o
  -5   1  21      302.07      312.93     10.86 o
  -4   1  21      431.59      440.02      9.74 o
  -3   1  21      451.84      447.06      9.33 o
  -2   1  21      309.18      308.62      9.75 o
  -1   1  21       98.08       95.49      7.34 o
   0   1  21      667.67      652.80     12.35 o
   1   1  21      765.70      730.39     14.85 o
   2   1  21       24.69       16.28      4.23 o
   3   1  21        0.01        1.62      3.41 o
   4   1  21      174.11      168.20      6.05 o
  -6   2  21      494.45      493.27     10.84 o
  -5   2  21       38.35       31.37      3.93 o
  -4   2  21       10.77        7.27      3.65 o
  -3   2  21        0.51        1.08      5.10 o
  -2   2  21      244.80      233.84      9.67 o
  -1   2  21       16.55       23.74      5.63 o
   0   2  21       12.11       10.78      4.28 o
   1   2  21      358.15      394.69      9.91 o
   2   2  21       54.78       63.35      5.05 o
   3   2  21       66.12       68.65      5.47 o
   4   2  21       14.48       15.98      4.65 o
  -6   3  21      715.92      721.57     14.32 o
  -5   3  21        1.12        2.96      3.75 o
  -4   3  21      496.91      553.32     12.84 o
  -3   3  21      212.13      219.89      8.46 o
  -2   3  21       13.63       18.76      5.08 o
  -1   3  21       65.87       54.92      5.67 o
   0   3  21      124.37      144.31      5.69 o
   1   3  21      509.08      508.37     10.37 o
   2   3  21      399.09      414.05      9.53 o
   3   3  21      114.55      129.79      6.06 o
  -5   4  21      235.82      219.18      9.84 o
  -4   4  21       76.42      104.57      8.27 o
  -3   4  21        4.75        5.70      5.03 o
  -2   4  21      895.06      914.26     19.73 o
  -1   4  21     1286.04     1290.77     22.01 o
   0   4  21      281.95      266.05     12.36 o
   1   4  21      103.85       98.55      5.22 o
   2   4  21      222.98      234.75      6.53 o
   3   4  21       72.12       77.20      7.34 o
  -5   5  21      433.85      432.06     11.52 o
  -4   5  21       32.57       22.95      5.58 o
  -3   5  21       76.22       91.12      6.58 o
  -2   5  21        0.31       -0.26      4.34 o
  -1   5  21       15.09       12.10      6.25 o
   0   5  21      713.94      758.00     16.66 o
   1   5  21       21.50       18.19      4.16 o
   2   5  21      415.96      428.67     11.35 o
   3   5  21      242.21      256.50      8.54 o
  -4   6  21      188.75      158.94      6.74 o
  -3   6  21      419.18      425.41     10.25 o
  -2   6  21      107.60      129.93     10.12 o
  -1   6  21        1.20        0.15      4.60 o
   0   6  21      333.48      378.60     10.70 o
   1   6  21        9.12       17.16      4.84 o
   2   6  21        6.57        9.50      4.42 o
  -3   7  21       51.19       46.69      5.08 o
  -2   7  21     1043.70     1028.50     17.97 o
  -1   7  21      503.16      504.11     13.16 o
   0   7  21      643.30      576.84     14.20 o
   1   7  21        2.39        3.26      4.63 o
  -2   8  21        8.80        9.66      5.25 o
  -1   8  21       50.14       32.59      6.12 o
  -4   0  22     1508.99     1489.91     35.32 o
  -2   0  22        0.37       -2.76     11.73 o
   0   0  22      153.94      145.04     10.62 o
   2   0  22       10.58       10.21      5.37 o
  -5   1  22      365.52      382.70     10.06 o
  -4   1  22        0.07        2.60      3.72 o
  -3   1  22      409.36      425.00     18.98 o
  -2   1  22        2.89        2.90      4.70 o
  -1   1  22      112.21       98.99      9.62 o
   0   1  22        0.41        2.95      5.38 o
   1   1  22      188.10      185.35      6.56 o
   2   1  22       58.01       58.69      5.20 o
   3   1  22      155.07      142.09      6.34 o
  -5   2  22        3.39        2.65      3.10 o
  -4   2  22      196.85      173.61     10.33 o
  -3   2  22      100.04       81.54      6.42 o
  -2   2  22       12.07       13.03      4.65 o
  -1   2  22        7.16        5.92      4.20 o
   0   2  22      347.07      362.49     13.90 o
   1   2  22       57.62       60.55      4.97 o
   2   2  22       38.50       33.07      4.51 o
   3   2  22        5.13        6.45      4.75 o
  -5   3  22      230.31      211.68      8.87 o
  -4   3  22        8.52       16.74      5.37 o
  -3   3  22      379.60      433.21     11.85 o
  -2   3  22        9.50        5.09      5.46 o
  -1   3  22      163.46      168.32     12.71 o
   0   3  22      345.06      355.48     10.18 o
   1   3  22      249.76      239.84      7.30 o
   2   3  22      141.75      136.28      6.48 o
   3   3  22       59.50       54.64      5.43 o
  -5   4  22      127.82      149.02      8.18 o
  -4   4  22      361.95      376.66     11.56 o
  -3   4  22        4.52        2.84      4.67 o
  -2   4  22      429.16      437.02     11.98 o
  -1   4  22      141.35      151.74      6.58 o
   0   4  22      385.12      382.20     10.13 o
   1   4  22       13.57       11.03      4.22 o
   2   4  22      148.18      143.62      7.09 o
  -4   5  22        0.62        7.87      5.47 o
  -3   5  22        7.87        7.36      5.18 o
  -2   5  22        3.72        6.62      5.22 o
  -1   5  22        5.11       -0.81      4.55 o
   0   5  22      113.05      124.68      7.41 o
   1   5  22       55.22       58.55      6.07 o
   2   5  22        9.58        5.35      3.75 o
  -3   6  22      116.31      129.47      8.64 o
  -2   6  22      164.23      184.53      9.66 o
  -1   6  22       98.07       77.65      6.90 o
   0   6  22       68.43       65.72      6.28 o
   1   6  22      901.07      917.67     16.80 o
  -2   7  22      278.01      269.10     13.25 o
  -1   7  22       17.25       10.63      5.89 o
  -5   0  23      870.11      895.33     43.14 o
  -3   0  23      116.91      118.73     16.57 o
  -1   0  23      671.91      716.06     25.33 o
   1   0  23       13.69       15.54      5.13 o
  -5   1  23        0.58       -0.64      5.19 o
  -4   1  23      119.87      122.11     13.16 o
  -3   1  23      288.22      297.01     10.89 o
  -2   1  23       15.92        1.72      8.53 o
  -1   1  23      416.00      405.88     23.92 o
   0   1  23      616.33      637.53     14.77 o
   1   1  23       24.77       13.05      4.03 o
   2   1  23      171.67      186.23     10.96 o
  -4   2  23      166.77      156.11      7.90 o
  -3   2  23       87.25      124.13     11.36 o
  -2   2  23       34.82       44.46      5.68 o
  -1   2  23      120.67      116.10     19.39 o
   0   2  23       78.19      100.99      7.67 o
   1   2  23     1092.55     1072.40     20.55 o
   2   2  23      262.59      256.85      8.48 o
  -4   3  23       20.06       23.56      5.81 o
  -3   3  23       73.95       91.59      7.11 o
  -2   3  23      870.22      866.49     19.69 o
  -1   3  23       53.11       56.36      6.61 o
   0   3  23      106.91      101.09      6.78 o
   1   3  23       27.69       25.96      5.42 o
   2   3  23       58.46       48.67      4.89 o
  -4   4  23       23.73       24.64      6.91 o
  -3   4  23       25.75       20.83      5.43 o
  -2   4  23       37.49       35.92      5.90 o
  -1   4  23       64.12       62.17      7.79 o
   0   4  23       21.26       17.00      4.72 o
   1   4  23      393.55      348.52     15.82 o
  -3   5  23      167.83      192.21      9.96 o
  -2   5  23      208.87      201.96     10.46 o
  -1   5  23      233.76      255.84     14.37 o
   0   5  23        6.37        2.11      5.19 o
  -4   0  24       88.13      120.80     16.57 o
  -2   0  24     1434.01     1627.01     69.03 o
   0   0  24      354.14      379.99     21.90 o
  -3   1  24       28.86       30.70      9.73 o
  -2   1  24       25.62       23.63     12.00 o
  -1   1  24        1.33       -0.35      8.79 o
   0   1  24       30.95       19.96     11.89 o
   1   1  24      303.54      304.66      8.33 o
  -3   2  24      743.53      788.25     18.40 o
  -2   2  24      149.89      172.21     14.39 o
  -1   2  24      150.97      146.03     13.80 o
   0   2  24       24.09       16.57      9.95 o
   1   2  24       55.84       49.97      5.93 o
  -3   3  24      251.22      247.70     10.71 o
  -2   3  24       55.77       35.11      6.59 o
  -1   3  24      278.95      319.48     15.53 o
   0   3  24      144.02      157.97     15.74 o
  -2   4  24        0.71        3.58      4.71 o
  -1   4  24       55.02       45.14      7.30 o
 
